# Supplementary material for: Exploring the effect of plant substrates on bacterial community structure in termite fungus-combs
Source: PLoS One. 2020 May 1;15(5):e0232329. doi: 10.1371/journal.pone.0232329 (PMC7194444; doi:10.1371/journal.pone.0232329)
Supplement: S1 Table — (XLSX) [file pone.0232329.s001.xlsx]

## Sheet: S1 Table
S1 Table. Bacterial community structure at phyla-level content in across age-groups of different fungus-comb
Phylum	Content (%)
	Leaves			Branches			Mix
	T	M	B	T	M	B	T	M	B
Bacteroidetes	69.9	67	1.1	56.9	44.7	4	55.3	51.2	2
Proteobacteria	5.1	9.5	90.6	7.9	32.3	72.8	5.2	16.9	75.3
Firmicutes	9.3	9.8	4.2	12.4	10.9	11.3	18.4	15.5	15.5
Spirochaetae	4.2	2.7	0.1	6.3	1.2	0	6.9	4.7	0
Actinobacteria	0.7	1.2	2.9	2.4	2.5	4.9	1.9	2	3.9
Planctomycetes	2.7	1.3	0.1	5.5	1.3	0.3	4.9	2.2	0.2
Acidobacteria	0.1	0.3	0.3	0.1	1.2	2.2	0	0.1	0.5
T, M, B were described as Table 1.
