# Supplementary material for: Exploring the effect of plant substrates on bacterial community structure in termite fungus-combs
Source: PLoS One. 2020 May 1;15(5):e0232329. doi: 10.1371/journal.pone.0232329 (PMC7194444; doi:10.1371/journal.pone.0232329)
Supplement: S2 Table — (XLSX) [file pone.0232329.s002.xlsx]

## Sheet: S2 Table
Phylum	Class	Order	Family	Genus	TL	ML	BL	TS	MS	BS	TM	MM	BM
				Uncultured_1	0	0	0	0	0	0.000183284	0	0	0
				Uncultured_17	0	0	0	0	0	0	0	0	9.14662e-05
			Acidobacteriaceae		0	0	0	0	0	0.000183284	0	0	9.14662e-05
				Acidobacterium	0	0	0.000183925	0	0.000277881	0.000549853	0	0	9.14662e-05
				Candidatus_Koribacter	0	0	0	0	0	4.58211e-05	0	0	0
				Edaphobacter	0	0	0	0	0	0	9.21617e-05	0	0
				uncultured	0	0.00032346	0.000183925	0	0.000416821	0.00100806	0	0.000231128	0.00132626
				unidentified	0	0	4.59812e-05	0	4.63134e-05	0.000733138	0	9.24513e-05	0.000182932
			Acidobacteriaceae_		0	0.00032346	0.000413831	0	0.000741015	0.00233688	9.21617e-05	0.00032358	0.00160066
		Acidobacteriales			0	0.00032346	0.000413831	0	0.000741015	0.00252016	9.21617e-05	0.00032358	0.00169212
	Acidobacteria				0	0.00032346	0.000413831	0	0.000741015	0.00252016	9.21617e-05	0.00032358	0.00169212
				Blastocatella	0	0	0	0	4.63134e-05	0	0	0	0
				RB41	0	0	0	0	0.00157466	0.00109971	0	0	0
			Blastocatellaceae_		0	0	0	0	0.00162097	0.00109971	0	0	0
		Blastocatellales			0	0	0	0	0.00162097	0.00109971	0	0	0
	Blastocatellia				0	0	0	0	0.00162097	0.00109971	0	0	0
				marine_group	0	0	0	0	0	0.000137463	0	0	0
				uncultured	0	0	0	0	0	0.000137463	0	0	0
			Holophagaceae		0	0	0	0	0	0.000274927	0	0	0
		Holophagales			0	0	0	0	0	0.000274927	0	0	0
				uncultured_bacterium	0	0	0	0	0	4.58211e-05	0	0	0
				uncultured_soil_bacterium	0	0	0	0	0	0.000320748	0	0	0
				unidentified	0	0	0	0	0.000185254	4.58211e-05	0	0	0
			ABS-19		0	0	0	0	0.000185254	0.00041239	0	0	0
				uncultured_bacterium	0	0	0	0	0.000787329	0.00187867	0	0	0
			Sva0725		0	0	0	0	0.000787329	0.00187867	0	0	0
		Subgroup_10			0	0	0	0	0.000972582	0.00229106	0	0	0
				uncultured_bacterium	0	0	0	0	0.000324194	0.000229106	0	0	0
			uncultured_bacterium		0	0	0	0	0.000324194	0.000229106	0	0	0
				unidentified	0	0	0.000183925	0	0.000231567	0.00109971	0	0	0.000182932
			unidentified		0	0	0.000183925	0	0.000231567	0.00109971	0	0	0.000182932
		Subgroup_7			0	0	0.000183925	0	0.000555761	0.00132881	0	0	0.000182932
	Holophagae				0	0	0.000183925	0	0.00152834	0.00389479	0	0	0.000182932
				AKIW659	0	0	0	0	0	0	0	0	0.000137199
				Bryobacter	0	0.000138626	0.0007357	0.000276129	0.000463134	0.00206195	0	0.000369805	0.00118906
				Candidatus_Solibacter	0	0.000415877	0.000413831	0	4.63134e-05	9.16422e-05	0	4.62257e-05	0.000548797
				Paludibaculum	0	4.62086e-05	4.59812e-05	9.20429e-05	4.63134e-05	0.000137463	0.000184323	0	0.000228666
				PAUC26f	0	0	0	0	0.00013894	9.16422e-05	0	0	0
			Solibacteraceae_		0	0.000600712	0.00119551	0.000368172	0.000694702	0.0023827	0.000184323	0.000416031	0.00210372
		Solibacterales			0	0.000600712	0.00119551	0.000368172	0.000694702	0.0023827	0.000184323	0.000416031	0.00210372
	Solibacteres				0	0.000600712	0.00119551	0.000368172	0.000694702	0.0023827	0.000184323	0.000416031	0.00210372
				uncultured_bacterium	0	0	0	0	9.26269e-05	0	0	0	0
			uncultured_bacterium		0	0	0	0	9.26269e-05	0	0	0	0
		uncultured_bacterium			0	0	0	0	9.26269e-05	0	0	0	0
	Subgroup_11				0	0	0	0	9.26269e-05	0	0	0	0
				unidentified	0	0	0	0	0	0	0	4.62257e-05	0
			unidentified		0	0	0	0	0	0	0	4.62257e-05	0
		unidentified			0	0	0	0	0	0	0	4.62257e-05	0
	Subgroup_13				0	0	0	0	0	0	0	4.62257e-05	0
				uncultured_Acidobacteria_bacterium	0	0	0	0	0	0.000137463	0	0	0
			uncultured_Acidobacteria_bacterium		0	0	0	0	0	0.000137463	0	0	0
		uncultured_Acidobacteria_bacterium			0	0	0	0	0	0.000137463	0	0	0
				uncultured_Acidobacteriales_bacterium	0	0	0	0	0	0.000137463	0	0	0
			uncultured_Acidobacteriales_bacterium		0	0	0	0	0	0.000137463	0	0	0
		uncultured_Acidobacteriales_bacterium			0	0	0	0	0	0.000137463	0	0	0
				uncultured_bacterium	0	4.62086e-05	0	0	0.000185254	0.000183284	0	0	0
			uncultured_bacterium		0	4.62086e-05	0	0	0.000185254	0.000183284	0	0	0
		uncultured_bacterium			0	4.62086e-05	0	0	0.000185254	0.000183284	0	0	0
				uncultured_Holophaga_sp.	0	0	0	0	4.63134e-05	0.000366569	0	0	0
			uncultured_Holophaga_sp.		0	0	0	0	4.63134e-05	0.000366569	0	0	0
		uncultured_Holophaga_sp.			0	0	0	0	4.63134e-05	0.000366569	0	0	0
				unidentified	0	0	0	0	0.000185254	9.16422e-05	0	0	0
			unidentified		0	0	0	0	0.000185254	9.16422e-05	0	0	0
		unidentified			0	0	0	0	0.000185254	9.16422e-05	0	0	0
	Subgroup_17				0	4.62086e-05	0	0	0.000416821	0.000916422	0	0	0
				uncultured_Acidobacterium_sp.	0.000597152	0.000785546	0	0.0006443	0.000231567	0	9.21617e-05	0	0
			uncultured_Acidobacterium_sp.		0.000597152	0.000785546	0	0.0006443	0.000231567	0	9.21617e-05	0	0
		uncultured_Acidobacterium_sp.			0.000597152	0.000785546	0	0.0006443	0.000231567	0	9.21617e-05	0	0
	Subgroup_18				0.000597152	0.000785546	0	0.0006443	0.000231567	0	9.21617e-05	0	0
				uncultured_bacterium	0	0.000369669	0.000413831	0.000230107	0.000555761	0.00105389	9.21617e-05	0.000138677	0.000228666
			uncultured_bacterium		0	0.000369669	0.000413831	0.000230107	0.000555761	0.00105389	9.21617e-05	0.000138677	0.000228666
		uncultured_bacterium			0	0.000369669	0.000413831	0.000230107	0.000555761	0.00105389	9.21617e-05	0.000138677	0.000228666
				uncultured_forest_soil_bacterium	0	0	9.19625e-05	0	0.00013894	0.000229106	0	0	0
			uncultured_forest_soil_bacterium		0	0	9.19625e-05	0	0.00013894	0.000229106	0	0	0
		uncultured_forest_soil_bacterium			0	0	9.19625e-05	0	0.00013894	0.000229106	0	0	0
				unidentified	0	0.000138626	0	0	0	0	0	9.24513e-05	0.000274399
			unidentified		0	0.000138626	0	0	0	0	0	9.24513e-05	0.000274399
		unidentified			0	0.000138626	0	0	0	0	0	9.24513e-05	0.000274399
	Subgroup_2				0	0.000508294	0.000505794	0.000230107	0.000694702	0.00128299	9.21617e-05	0.000231128	0.000503064
				uncultured_Acidobacteria_bacterium	0	0	0	0	0.000185254	0.000183284	0	0	0
			uncultured_Acidobacteria_bacterium		0	0	0	0	0.000185254	0.000183284	0	0	0
		uncultured_Acidobacteria_bacterium			0	0	0	0	0.000185254	0.000183284	0	0	0
				uncultured_bacterium	0	0	0	0	0.000277881	0	0	0	0
			uncultured_bacterium		0	0	0	0	0.000277881	0	0	0	0
		uncultured_bacterium			0	0	0	0	0.000277881	0	0	0	0
				unidentified	0	0	0	0	0.000555761	0.000458211	0	0	0
			unidentified		0	0	0	0	0.000555761	0.000458211	0	0	0
		unidentified			0	0	0	0	0.000555761	0.000458211	0	0	0
	Subgroup_25				0	0	0	0	0.0010189	0.000641496	0	0	0
				uncultured_Acidobacteria_bacterium	0	0.000277252	0.000137944	0	0.00120415	0.00169538	0	0.000184903	0.00073173
			uncultured_Acidobacteria_bacterium		0	0.000277252	0.000137944	0	0.00120415	0.00169538	0	0.000184903	0.00073173
		uncultured_Acidobacteria_bacterium			0	0.000277252	0.000137944	0	0.00120415	0.00169538	0	0.000184903	0.00073173
				uncultured_Acidobacteriaceae_bacterium	0	0	0	0	0.000231567	0.00123717	0	0	0
			uncultured_Acidobacteriaceae_bacterium		0	0	0	0	0.000231567	0.00123717	0	0	0
		uncultured_Acidobacteriaceae_bacterium			0	0	0	0	0.000231567	0.00123717	0	0	0
				uncultured_bacterium	0	0	0.00036785	9.20429e-05	0.00208411	0.00361987	0	0	9.14662e-05
			uncultured_bacterium		0	0	0.00036785	9.20429e-05	0.00208411	0.00361987	0	0	9.14662e-05
		uncultured_bacterium			0	0	0.00036785	9.20429e-05	0.00208411	0.00361987	0	0	9.14662e-05
				uncultured_delta_proteobacterium	0	0	0	0	0	0.000320748	0	0	0
			uncultured_delta_proteobacterium		0	0	0	0	0	0.000320748	0	0	0
		uncultured_delta_proteobacterium			0	0	0	0	0	0.000320748	0	0	0
				uncultured_soil_bacterium	0	0	0	0	0.00013894	0.000274927	0	0	0
			uncultured_soil_bacterium		0	0	0	0	0.00013894	0.000274927	0	0	0
		uncultured_soil_bacterium			0	0	0	0	0.00013894	0.000274927	0	0	0
				unidentified	0	0	4.59812e-05	0	0.00115784	0.00137463	0	0	0
			unidentified		0	0	4.59812e-05	0	0.00115784	0.00137463	0	0	0
		unidentified			0	0	4.59812e-05	0	0.00115784	0.00137463	0	0	0
				Vicinamibacter	0	0	0	0	0	0.000274927	0	0	0
			Unknown_Family		0	0	0	0	0	0.000274927	0	0	0
		Unknown_Order			0	0	0	0	0	0.000274927	0	0	0
	Subgroup_6				0	0.000277252	0.000551775	9.20429e-05	0.0048166	0.00879765	0	0.000184903	0.000823196
Acidobacteria					0.000597152	0.00254147	0.00285084	0.00133462	0.0118562	0.0215359	0.000460808	0.00120187	0.00530504
				CL500-29_marine_group	0	0	0	0	0	0.000641496	0	9.24513e-05	0
				Ilumatobacter	0	0	9.19625e-05	9.20429e-05	0.000185254	0.000274927	0	0	0.000868929
				uncultured	0	0	0	0	9.26269e-05	0.000229106	0	0	0
			Acidimicrobiaceae		0	0	9.19625e-05	9.20429e-05	0.000277881	0.00114553	0	9.24513e-05	0.000868929
				Aciditerrimonas	0	0	0	0	0	4.58211e-05	0	0	0
				Candidatus_Microthrix	0	0	0	0	0	0	0	0	0.000137199
			Acidimicrobiales_Incertae_Sedis		0	0	0	0	0	4.58211e-05	0	0	0.000137199
				Iamia	0	0	0	0	0.000416821	0.000504032	0	0	0
			Iamiaceae		0	0	0	0	0.000416821	0.000504032	0	0	0
				uncultured_bacterium	0	0	0	0	0.000926269	0.00155792	0	0	0
				unidentified	0	0	0	0	0.000648388	0.000778959	0	0	0
			OM1_clade		0	0	0	0	0.00157466	0.00233688	0	0	0
				uncultured_Acidimicrobidae_bacterium	0	0	0	0	0	0.000229106	0	0	0
				uncultured_actinobacterium	0	0	0	0	4.63134e-05	0.000366569	0	0	4.57331e-05
				uncultured_bacterium	0	0	4.59812e-05	0	0.000463134	0.00100806	0	0	0.000137199
				unidentified	0	0	0	0	0.000185254	0.000458211	0	0	0
			uncultured		0	0	4.59812e-05	0	0.000694702	0.00206195	0	0	0.000182932
		Acidimicrobiales			0	0	0.000137944	9.20429e-05	0.00296406	0.00609421	0	9.24513e-05	0.00118906
	Acidimicrobiia				0	0	0.000137944	9.20429e-05	0.00296406	0.00609421	0	9.24513e-05	0.00118906
				Actinomyces	0	0	9.19625e-05	0	0	9.16422e-05	0	0	0
			Actinomycetaceae		0	0	9.19625e-05	0	0	9.16422e-05	0	0	0
		Actinomycetales			0	0	9.19625e-05	0	0	9.16422e-05	0	0	0
				Aeriscardovia	0	0	0.000229906	0	0.000231567	0.000183284	0	4.62257e-05	0.000457331
				Alloscardovia	0	4.62086e-05	0	0	0	0	0	0	0
				Bifidibacterium	0	0	4.59812e-05	0	0.000185254	0.000641496	0	0.000277354	0.000274399
				Bifidobacterium	0	0.000369669	0.00114953	9.20429e-05	0.00152834	0.00352823	0	0.000693385	0.00297265
			Bifidobacteriaceae		0	0.000415877	0.00142542	9.20429e-05	0.00194516	0.00435301	0	0.00101696	0.00370438
		Bifidobacteriales			0	0.000415877	0.00142542	9.20429e-05	0.00194516	0.00435301	0	0.00101696	0.00370438
				Actinospica	0	0.000138626	0	0	9.26269e-05	0.000366569	0	9.24513e-05	0.000777463
			Actinospicaceae		0	0.000138626	0	0	9.26269e-05	0.000366569	0	9.24513e-05	0.000777463
				Catenulispora	0	0	0	0	0	0.000229106	0	0	0.000274399
			Catenulisporaceae		0	0	0	0	0	0.000229106	0	0	0.000274399
		Catenulisporales			0	0.000138626	0	0	9.26269e-05	0.000595674	0	9.24513e-05	0.00105186
				Corynebacterium_1	0	9.24172e-05	0.000137944	0	0.000231567	0.000366569	0	0.000184903	0.000411598
				Lawsonella	0	0	0.000137944	0	0	9.16422e-05	0	0	0
			Corynebacteriaceae		0	9.24172e-05	0.000275887	0	0.000231567	0.000458211	0	0.000184903	0.000411598
				Mycobacterium	0	0.00032346	0.0157256	0.000230107	0.000324194	0.00105389	0	0.000138677	0.000868929
			Mycobacteriaceae		0	0.00032346	0.0157256	0.000230107	0.000324194	0.00105389	0	0.000138677	0.000868929
				Rhodococcus	0	9.24172e-05	0	0	0	0	0	9.24513e-05	0.000137199
			Nocardiaceae		0	9.24172e-05	0	0	0	0	0	9.24513e-05	0.000137199
		Corynebacteriales			0	0.000508294	0.0160015	0.000230107	0.000555761	0.0015121	0	0.000416031	0.00141773
				Acidothermus	0.000183739	0.00134005	0.00110355	0.000276129	0.0017136	0.00361987	0.000322566	0.000416031	0.00132626
			Acidothermaceae		0.000183739	0.00134005	0.00110355	0.000276129	0.0017136	0.00361987	0.000322566	0.000416031	0.00132626
				Jatrophihabitans	0	0	0	0	0	0	0	0	0.000182932
			Frankiaceae		0	0	0	0	0	0	0	0	0.000182932
				Blastococcus	0	9.24172e-05	0.000229906	0	0.000463134	0.000870601	0	0.000277354	0.000228666
				Blastococcus_5	0	0	0	0	9.26269e-05	0	0	0	0
			Geodermatophilaceae		0	9.24172e-05	0.000229906	0	0.000555761	0.000870601	0	0.000277354	0.000228666
				Humicoccus	0	0	0	0	0	0	0	0	9.14662e-05
			Nakamurellaceae		0	0	0	0	0	0	0	0	9.14662e-05
				hgcI_clade	0	0	0	0	0	0.000778959	0	0	0
			Sporichthyaceae		0	0	0	0	0	0.000778959	0	0	0
		Frankiales			0.000183739	0.00143247	0.00133346	0.000276129	0.00226936	0.00526943	0.000322566	0.000693385	0.00182932
				Quadrisphaera	0	0	0	0	0	4.58211e-05	0	0	0
			Kineosporiaceae		0	0	0	0	0	4.58211e-05	0	0	0
		Kineosporiales			0	0	0	0	0	4.58211e-05	0	0	0
				Brevibacterium	0	0.000138626	0.000229906	0.000138064	4.63134e-05	0.000504032	0	0.000277354	0.00073173
			Brevibacteriaceae		0	0.000138626	0.000229906	0.000138064	4.63134e-05	0.000504032	0	0.000277354	0.00073173
				Cellulomonas	0	0	0	0	0	0	0.000322566	0.000184903	0
			Cellulomonadaceae		0	0	0	0	0	0	0.000322566	0.000184903	0
				Dermacoccus	0	0	0	0	0.00013894	0	0	0	0
			Dermacoccaceae		0	0	0	0	0.00013894	0	0	0	0
				uncultured	0	0	0	0	0	9.16422e-05	0	0	0
			Intrasporangiaceae		0	0	0	0	0	9.16422e-05	0	0	0
				Agrococcus	0	0	4.59812e-05	0	0	4.58211e-05	0	0	0
				Clavibacter	0	0.000138626	0.000183925	0	0.000277881	0.000641496	0	0.000231128	0.000548797
				Gryllotalpicola	0	0	0	0.000690322	0.000231567	0	0	4.62257e-05	0.000411598
				Herbiconiux	0	0	0	0	4.63134e-05	0.000137463	0	0	0.000137199
				Leifsonia	0	0.000462086	0.00105757	0.000276129	0.00111152	0.00252016	0.000460808	0.000739611	0.00224092
				Microbacterium	0	0	0.000505794	9.20429e-05	0.000370508	0.00132881	0	0.000277354	0.000960395
				unidentified	0	0	0	0.000138064	4.63134e-05	0	0.000737293	0.000693385	0.000320132
			Microbacteriaceae		0	0.000600712	0.00179327	0.00119656	0.00208411	0.00467375	0.0011981	0.0019877	0.00461904
				Citricoccus	0	0	0	0	0	0	0	0	0.000548797
				Pseudarthrobacter	0	0	0	0	0.000463134	0.00100806	0	9.24513e-05	0
				Rothia	0	0	0	0.000138064	0	0	0	0	0
				Sinomonas	0	0.000277252	0.000137944	0	0.000231567	0.000229106	0	0	0.000274399
			Micrococcaceae		0	0.000277252	0.000137944	0.000138064	0.000694702	0.00123717	0	9.24513e-05	0.000823196
		Micrococcales			0	0.00101659	0.00216112	0.00147269	0.00296406	0.0065066	0.00152067	0.00254241	0.00617397
				Kocuria_2	0	0	0	0.000138064	9.26269e-05	4.58211e-05	0	0	0
			Micrococcaceae		0	0	0	0.000138064	9.26269e-05	4.58211e-05	0	0	0
		Micrococcales_1			0	0	0	0.000138064	9.26269e-05	4.58211e-05	0	0	0
				Knoellia	0	0	4.59812e-05	0	4.63134e-05	0	0	0	0
				unidentified	0	0.000184834	0.000459812	0.000138064	0.000416821	0.000687317	0	0.000184903	0.00073173
			Intrasporangiaceae_1		0	0.000184834	0.000505794	0.000138064	0.000463134	0.000687317	0	0.000184903	0.00073173
		Micrococcales_4			0	0.000184834	0.000505794	0.000138064	0.000463134	0.000687317	0	0.000184903	0.00073173
				Actinoplanes	0	4.62086e-05	0.000275887	0.000138064	0.000602075	0.000366569	0	0.000231128	0.000182932
				Catellatospora	0	0	0.000229906	9.20429e-05	0	0.000549853	0	4.62257e-05	0
				Dactylosporangium	0	0	0	0	0	9.16422e-05	9.21617e-05	0.000138677	0
				Krasilnikovia	0	0	0	0	9.26269e-05	0.000229106	0	0	0
				Micromonospora_4	0	0	0	0	0.00013894	0	0	0	0
				uncultured	0	0	0	9.20429e-05	0	0.000229106	0	0	0
				Verrucosispora	0	0	0	0	0	4.58211e-05	0	0	0
			Micromonosporaceae		0	4.62086e-05	0.000505794	0.00032215	0.000833642	0.0015121	9.21617e-05	0.000416031	0.000182932
		Micromonosporales			0	4.62086e-05	0.000505794	0.00032215	0.000833642	0.0015121	9.21617e-05	0.000416031	0.000182932
				Aeromicrobium	0	0	0	0	0.00013894	0.000183284	0	0	0
				Kribbella	0	0	0	0	0	0	0	0	0.000228666
				Nocardioides	0	0	9.19625e-05	0.000230107	0.000370508	0.000274927	9.21617e-05	0.000138677	0.000457331
			Nocardioidaceae		0	0	9.19625e-05	0.000230107	0.000509448	0.000458211	9.21617e-05	0.000138677	0.000685997
				Aestuariimicrobium	0.00101056	0.000508294	0	0.00630494	0.0010189	0.000229106	0.00470024	0.00152545	0
				Luteococcus	0	0	0	0.000138064	0	0	0	9.24513e-05	0
				Microlunatus	0	0	0	0	0	0	0	0	0.000182932
				Propionibacterium	0	4.62086e-05	0.000137944	9.20429e-05	0.00013894	0.000549853	0.000138242	9.24513e-05	0.000274399
				Propionicicella	0.000413413	0.000184834	0	0.000414193	0.000185254	0	0.000460808	0.000231128	0
				Tessaracoccus	0	4.62086e-05	0	0.00032215	0.000231567	0	0.000645132	0.000231128	0
			Propionibacteriaceae		0.00142398	0.000785546	0.000137944	0.00727139	0.00157466	0.000778959	0.00594443	0.00217261	0.000457331
		Propionibacteriales			0.00142398	0.000785546	0.000229906	0.0075015	0.00208411	0.00123717	0.00603659	0.00231128	0.00114333
				Amycolatopsis	9.18695e-05	0.00152488	0.00473607	0.00101247	0.00389033	0.0107221	0.000783374	0.00295844	0.0108845
				Longimycelium	0	0	4.59812e-05	0	0	0	0	0.000369805	0
				Pseudonocardia	0	0	4.59812e-05	0	0	4.58211e-05	0	0	0
			Pseudonocardiaceae		9.18695e-05	0.00152488	0.00482803	0.00101247	0.00389033	0.010768	0.000783374	0.00332825	0.0108845
		Pseudonocardiales			9.18695e-05	0.00152488	0.00482803	0.00101247	0.00389033	0.010768	0.000783374	0.00332825	0.0108845
				Solirubrobacter	0	0	0.000183925	0	0	0.000504032	0	9.24513e-05	0.000228666
			Solirubrobacteriaceae		0	0	0.000183925	0	0	0.000504032	0	9.24513e-05	0.000228666
		Solirubrobacterales			0	0	0.000183925	0	0	0.000504032	0	9.24513e-05	0.000228666
				Streptomyces	0	4.62086e-05	0.000551775	0.0006443	0.000833642	0.00311584	0.000230404	0.00115564	0.00589957
			Streptomycetaceae		0	4.62086e-05	0.000551775	0.0006443	0.000833642	0.00311584	0.000230404	0.00115564	0.00589957
		Streptomycetales			0	4.62086e-05	0.000551775	0.0006443	0.000833642	0.00311584	0.000230404	0.00115564	0.00589957
				Actinoallomurus	0	0	0	0	0	0	0	0	0.000548797
				Actinomadura	0	0	0	0	0.00013894	9.16422e-05	0	0	0
			Thermomonosporaceae		0	0	0	0	0.00013894	9.16422e-05	0	0	0.000548797
		Streptosporangiales			0	0	0	0	0.00013894	9.16422e-05	0	0	0.000548797
	Actinobacteria				0.00169959	0.00609953	0.0278186	0.0118275	0.0161634	0.0363361	0.00898576	0.0122498	0.0337968
				Atopobium	0	0.000138626	9.19625e-05	0	0	0.000549853	0	0	0.000365865
				Collinsella	0	0	0	0	9.26269e-05	0	0	0	9.14662e-05
				Enterorhabdus	0	0.000138626	0.000275887	0	0	4.58211e-05	9.21617e-05	9.24513e-05	0.000182932
				Olsenella	0	0	0	0	0	0	0	9.24513e-05	0.000457331
				Senegalimassilia	0	9.24172e-05	0.000275887	0	0.000463134	0.000549853	0	0.000138677	0.00100613
				uncultured	0.00473128	0.00512915	0.000183925	0.0111832	0.00287143	0.000870601	0.00976914	0.00698008	0.000548797
			Coriobacteriaceae		0.00473128	0.00549882	0.000827662	0.0111832	0.0034272	0.00201613	0.0098613	0.00730366	0.00265252
		Coriobacteriales			0.00473128	0.00549882	0.000827662	0.0111832	0.0034272	0.00201613	0.0098613	0.00730366	0.00265252
	Coriobacteriia				0.00473128	0.00549882	0.000827662	0.0111832	0.0034272	0.00201613	0.0098613	0.00730366	0.00265252
				uncultured_bacterium	0	0	0	0	0.000370508	0.000366569	0	0	9.14662e-05
			uncultured_bacterium		0	0	0	0	0.000370508	0.000366569	0	0	9.14662e-05
		uncultured_bacterium			0	0	0	0	0.000370508	0.000366569	0	0	9.14662e-05
				unidentified	0	0	0	0	0.00013894	0.000183284	0	0	0
			unidentified		0	0	0	0	0.00013894	0.000183284	0	0	0
		unidentified			0	0	0	0	0.00013894	0.000183284	0	0	0
	MB-A2-108				0	0	0	0	0.000509448	0.000549853	0	0	9.14662e-05
				uncultured	0	0	0	0	0	9.16422e-05	0	0	0
			Euzebyaceae		0	0	0	0	0	9.16422e-05	0	0	0
		Euzebyales			0	0	0	0	0	9.16422e-05	0	0	0
	Nitriliruptoria				0	0	0	0	0	9.16422e-05	0	0	0
				Rubrobacter	0	4.62086e-05	0	0	0	0.000137463	0	0	0
			Rubrobacteriaceae		0	4.62086e-05	0	0	0	0.000137463	0	0	0
		Rubrobacterales			0	4.62086e-05	0	0	0	0.000137463	0	0	0
	Rubrobacteria				0	4.62086e-05	0	0	0	0.000137463	0	0	0
				Gaiella	0	0	0	0	0.000555761	0.000549853	0	0	0
			Gaiellaceae		0	0	0	0	0.000555761	0.000549853	0	0	0
				uncultured_bacterium	0	0.000184834	0.000275887	0	0.0010189	0.00123717	0	0	9.14662e-05
				unidentified	0	0	0	0	4.63134e-05	0	0	0	0.000365865
			uncultured		0	0.000184834	0.000275887	0	0.00106521	0.00123717	0	0	0.000457331
		Gaiellales			0	0.000184834	0.000275887	0	0.00162097	0.00178702	0	0	0.000457331
				uncultured_bacterium	0	0	0	0	0	0	0	0	0.000137199
			0319-6M6		0	0	0	0	0	0	0	0	0.000137199
				Conexibacter	0	4.62086e-05	0.000229906	0.000138064	0.000185254	0.000641496	0	4.62257e-05	0.000182932
			Conexibacteraceae		0	4.62086e-05	0.000229906	0.000138064	0.000185254	0.000641496	0	4.62257e-05	0.000182932
				uncultured_bacterium	0	0	0	0.000138064	0	0	0	0	9.14662e-05
				unidentified	0	0	0	0	0	9.16422e-05	0	0	0
			Elev-16S-1332		0	0	0	0.000138064	0	9.16422e-05	0	0	9.14662e-05
				unidentified	0	0	0	0	0.00013894	0.000183284	0	0	0
			FFCH13075		0	0	0	0	0.00013894	0.000183284	0	0	0
				unidentified	0	0	0	0	0	0	0.000138242	4.62257e-05	0.000182932
			p35j06ok		0	0	0	0	0	0	0.000138242	4.62257e-05	0.000182932
				Patulibacter	0	0	0	0	9.26269e-05	0	0	0	0
			Patulibacteraceae		0	0	0	0	9.26269e-05	0	0	0	0
				Solirubrobacter	0	0	0	0	4.63134e-05	0.000183284	9.21617e-05	0	0
			Solirubrobacteraceae		0	0	0	0	4.63134e-05	0.000183284	9.21617e-05	0	0
				uncultured_bacterium	0	0	0	0.00032215	0	0.000183284	0	0	0
			TM146		0	0	0	0.00032215	0	0.000183284	0	0	0
				uncultured_bacterium	0.000229674	0.000462086	9.19625e-05	9.20429e-05	0.000231567	0.000366569	0	0.000138677	0.000411598
			YNPFFP1		0.000229674	0.000462086	9.19625e-05	9.20429e-05	0.000231567	0.000366569	0	0.000138677	0.000411598
		Solirubrobacterales			0.000229674	0.000508294	0.000321869	0.000690322	0.000694702	0.00164956	0.000230404	0.000231128	0.00100613
	Thermoleophilia				0.000229674	0.000693129	0.000597756	0.000690322	0.00231567	0.00343658	0.000230404	0.000231128	0.00146346
Actinobacteria					0.00666054	0.0123377	0.029382	0.0237931	0.0253798	0.048662	0.0190775	0.019877	0.0391933
				uncultured_bacterium	0	4.62086e-05	0	0	0	0.000320748	0	0	0.000411598
			uncultured_bacterium		0	4.62086e-05	0	0	0	0.000320748	0	0	0.000411598
		Armatimonadales			0	4.62086e-05	0	0	0	0.000320748	0	0	0.000411598
	Armatimonadia				0	4.62086e-05	0	0	0	0.000320748	0	0	0.000411598
				Chthonomonas	0	0	0	0	9.26269e-05	9.16422e-05	0	0	0
			Chthonomonadaceae		0	0	0	0	9.26269e-05	9.16422e-05	0	0	0
		Chthonomonadales			0	0	0	0	9.26269e-05	9.16422e-05	0	0	0
	Chthonomonadetes				0	0	0	0	9.26269e-05	9.16422e-05	0	0	0
				uncultured_bacterium	0	0	0	0	0	0	0	0	0.000137199
			Fimbriimonadaceae		0	0	0	0	0	0	0	0	0.000137199
		Fimbriimonadales			0	0	0	0	0	0	0	0	0.000137199
	Fimbriimonadia				0	0	0	0	0	0	0	0	0.000137199
				uncultured_bacterium	0	0	0	0	0	0	0	0	0.000228666
			uncultured_bacterium		0	0	0	0	0	0	0	0	0.000228666
		uncultured_bacterium			0	0	0	0	0	0	0	0	0.000228666
	uncultured				0	0	0	0	0	0	0	0	0.000228666
Armatimonadetes					0	4.62086e-05	0	0	9.26269e-05	0.00041239	0	0	0.000777463
				uncultured_bacterium	0.00142398	0.00124763	0	0.00170279	0.00157466	0	0.00115202	0.00152545	0
			uncultured_bacterium		0.00142398	0.00124763	0	0.00170279	0.00157466	0	0.00115202	0.00152545	0
		uncultured_bacterium			0.00142398	0.00124763	0	0.00170279	0.00157466	0	0.00115202	0.00152545	0
	Bacteroidetes_vadinHA17				0.00142398	0.00124763	0	0.00170279	0.00157466	0	0.00115202	0.00152545	0
				uncultured_bacterium	0	0	0	0	0	0	0	0	0.000182932
			uncultured_bacterium		0	0	0	0	0	0	0	0	0.000182932
		uncultured_bacterium			0	0	0	0	0	0	0	0	0.000182932
	Bacteroidetes_VC2.1_Bac22				0	0	0	0	0	0	0	0	0.000182932
				Bacteroides	0.0217271	0.0323922	0.000689719	0.0146808	0.0144961	0.00119135	0.0110594	0.0151158	0.00100613
			Bacteroidaceae		0.0217271	0.0323922	0.000689719	0.0146808	0.0144961	0.00119135	0.0110594	0.0151158	0.00100613
				uncultured_bacterium	0	4.62086e-05	0	0	0	0	0	0	0.000274399
				uncultured_rumen_bacterium	0	0	0	0	0	0.000274927	0	0	0.000137199
			Bacteroidales_BS11_gut_group		0	4.62086e-05	0	0	0	0.000274927	0	0	0.000411598
				Phocaeicola	0	4.62086e-05	4.59812e-05	0	0.00013894	0.000458211	0	9.24513e-05	0.000228666
			Bacteroidales_Incertae_Sedis		0	4.62086e-05	4.59812e-05	0	0.00013894	0.000458211	0	9.24513e-05	0.000228666
				uncultured_bacterium	0	0.000138626	0.000781681	0	0.000972582	0.00256598	0	9.24513e-05	0.00160066
				uncultured_rumen_bacterium	0	0	0	0	0	0.000137463	0	0	0
			Bacteroidales_S24-7_group		0	0.000138626	0.000781681	0	0.000972582	0.00270345	0	9.24513e-05	0.00160066
				uncultured_Bacteroidetes_bacterium	0	0	0	0	0	0	0	9.24513e-05	0
			COB_P4-1_termite_group		0	0	0	0	0	0	0	9.24513e-05	0
				uncultured_Bacteroidetes_bacterium	0.00339917	0.00332702	0	0	0	0	0.00055297	0.000462257	0
			M2PB4-65_termite_group		0.00339917	0.00332702	0	0	0	0	0.00055297	0.000462257	0
				Candidatus_Symbiothrix	0	0	0	0.0006443	0.000648388	0	0.00115202	0.00110942	0
				Candidatus_Vestibaculum	0.0238401	0.0224112	0.000137944	0.00736343	0.00926269	0.000366569	0.0133634	0.0148847	0
				Dysgonomonas	0.0176849	0.0208863	0.000137944	0.0156933	0.0135235	0.00114553	0.0161744	0.0183054	0
				Microbacter	0.00261828	0.00207939	0	0.00276129	0.00245461	0.000549853	0.00193539	0.00272731	0
				Odoribacter	0	0.000138626	0	0.000230107	0.000277881	0	0.000967697	0.00110942	0
				Parabacteroides	0.0423978	0.0497204	0.00036785	0.0525105	0.04196	0.00183284	0.104373	0.0844081	0
				Porphyromonas	0	0.000138626	0	0	0	0	0.000506889	0.000600934	0
				Tannerella	0.000734956	0.000877963	4.59812e-05	0.000184086	0.000231567	0	0.000322566	0.000508482	0
				uncultured	0.0132292	0.016173	0.000275887	0.01712	0.0149129	0.000274927	0.00967697	0.0142837	9.14662e-05
			Porphyromonadaceae		0.100505	0.112425	0.000965606	0.096507	0.0832716	0.00416972	0.148472	0.137937	9.14662e-05
				Mixed_gut_cluster	0.000413413	0.00120142	0	0.00032215	0.000555761	0	0.00129026	0.000647159	0
			Porphyromonadaceae_Gut_group		0.000413413	0.00120142	0	0.00032215	0.000555761	0	0.00129026	0.000647159	0
				Alloprevotella	0	0	0.000275887	0	0.000463134	0.000549853	0	4.62257e-05	0.00100613
				Prevotella_1	0	4.62086e-05	0	0	9.26269e-05	0.000229106	0	0	0.000228666
				Prevotella_7	0	0	4.59812e-05	0	0	0	0	0	0
				Prevotellaceae_NK3B31_group	0	0	0	0	0	9.16422e-05	0	0	0.000182932
				Prevotellaceae_UCG-001	0	4.62086e-05	0.000321869	0	0.00013894	0.000137463	0	0.000138677	0.000320132
			Prevotellaceae		0	9.24172e-05	0.000643737	0	0.000694702	0.00100806	0	0.000184903	0.00173786
				Alistipes	0.441801	0.380897	0.00413831	0.404482	0.311412	0.0201613	0.347035	0.300467	0
				BCf9-17_termite_group	0.103996	0.102722	0.000183925	0.00681117	0.00389033	0	0.0158057	0.0160865	0
				M2PB4-61_termite_group	0.0124483	0.0164503	9.19625e-05	0.0115054	0.0072249	9.16422e-05	0.0164048	0.0246383	0
				Rikenella	0	0	0	0.000414193	0.000555761	0	0	0	0
				Rikenellaceae_RC9_gut_group	0	0	4.59812e-05	0	0	0	0.00055297	0.000878288	0
				U29-B03	0	0	4.59812e-05	0	0	0.000137463	0	9.24513e-05	0.000274399
				uncultured	0.00339917	0.00360427	0	0.00253118	0.00125046	9.16422e-05	0.000691212	0.000693385	0
				vadinBC27_wastewater-sludge_group	0	0	0	0	0	9.16422e-05	0	0	0
			Rikenellaceae		0.561644	0.503674	0.00450616	0.425744	0.324333	0.0205737	0.380489	0.342856	0.000274399
				uncultured_bacterium	0.00468535	0.00767063	0	0.00906622	0.00615969	0.000137463	0.00423944	0.00619424	0
				uncultured_Bacteroidales_bacterium	0.00381259	0.00531399	4.59812e-05	0.00308344	0.00185254	0.000183284	0.00129026	0.00171035	0
				unidentified	0.000505282	0.000415877	0	0.000138064	0	0	9.21617e-05	0	0
			Rs-E47_termite_group		0.00900322	0.0134005	4.59812e-05	0.0122877	0.00801223	0.000320748	0.00562186	0.00790459	0
		Bacteroidales			0.696693	0.666744	0.00767887	0.549542	0.432475	0.0307001	0.547486	0.505385	0.00535077
				uncultured	0.000826826	0.00147867	0.000183925	0.0173501	0.0110689	0.000595674	0.00248836	0.00272731	0
			Draconibacteriaceae		0.000826826	0.00147867	0.000183925	0.0173501	0.0110689	0.000595674	0.00248836	0.00272731	0
		Bacteroidia_Incertae_Sedis			0.000826826	0.00147867	0.000183925	0.0173501	0.0110689	0.000595674	0.00248836	0.00272731	0
	Bacteroidia				0.69752	0.668222	0.00786279	0.566892	0.443544	0.0312958	0.549975	0.508113	0.00535077
				Chryseolinea	0	0	0	0	0	0	0	0	0.000182932
				Hymenobacter	0	0	0	0	0	0	0	9.24513e-05	0
				Ohtaekwangia	0	0	0	0	0	0	0	0	0.00219519
				uncultured	0	0.000138626	0	0	0.000231567	0.000504032	0	0	0.000137199
				unidentified	0	0	0	0	0	0.000137463	0	0	0
			Cytophagaceae		0	0.000138626	0	0	0.000231567	0.000641496	0	9.24513e-05	0.00251532
		Cytophagales			0	0.000138626	0	0	0.000231567	0.000641496	0	9.24513e-05	0.00251532
	Cytophagia				0	0.000138626	0	0	0.000231567	0.000641496	0	9.24513e-05	0.00251532
				Owenweeksia	0	0	0	0	0	0	0	0	9.14662e-05
			Cryomorphaceae		0	0	0	0	0	0	0	0	9.14662e-05
				Cellulophaga_2	0	0	0	0	0	0	0.00165891	0.00152545	0
				Flavobacterium_1	0	0	0	0	0	0.000274927	0	0	0.000228666
				Pibocella	0	0	0	0	0	0	0	0	0.000137199
			Flavobacteriaceae_1		0	0	0	0	0	0.000274927	0.00165891	0.00152545	0.000365865
		Flavobacteriales			0	0	0	0	0	0.000274927	0.00165891	0.00152545	0.000457331
	Flavobacteria				0	0	0	0	0	0.000274927	0.00165891	0.00152545	0.000457331
				Fluviicola	0	0	0	0	0	0	0	0	0.000457331
			Cryomorphaceae		0	0	0	0	0	0	0	0	0.000457331
				Chryseobacterium	0	0	0	0	0.00013894	0	0	0	0
				Cloacibacterium	0	0	0	0	0	0	0	4.62257e-05	0
				Flavobacterium	0	0	0	0	0	0	0	0	9.14662e-05
			Flavobacteriaceae		0	0	0	0	0.00013894	0	0	4.62257e-05	9.14662e-05
		Flavobacteriales			0	0	0	0	0.00013894	0	0	4.62257e-05	0.000548797
	Flavobacteriia				0	0	0	0	0.00013894	0	0	4.62257e-05	0.000548797
				Mucilaginibacter_1	0	0	0	0	0	0	0	0	9.14662e-05
			Sphingobacteriaceae		0	0	0	0	0	0	0	0	9.14662e-05
		Sphingobacteriales_1			0	0	0	0	0	0	0	0	9.14662e-05
	Sphingobacteria				0	0	0	0	0	0	0	0	9.14662e-05
				Arachidicoccus	0	0	0	0	0	0	0	0	0.000228666
				Chitinophaga	0	0	0	0	0	0	0	0	0.000274399
				Ferruginibacter	0	0	0	0	0	0	0	0	9.14662e-05
				Flavitalea	0	0	9.19625e-05	0	0	9.16422e-05	0	0	0.000320132
				Sediminibacterium	0	0.000415877	0.00275887	0	0.0017136	0.00742302	9.21617e-05	0.000647159	0.00932955
				Terrimonas	0	0	0	0	9.26269e-05	0	0	0	9.14662e-05
				uncultured	0	0	4.59812e-05	0	4.63134e-05	0.000504032	0	0	0.000228666
				Vibrionimonas	0	0	4.59812e-05	0	0	4.58211e-05	0	0	0
			Chitinophagaceae		0	0.000415877	0.0029428	0	0.00185254	0.00806452	9.21617e-05	0.000647159	0.0105643
				uncultured_Bacteroidetes_bacterium	0	0	0	0	0	0	0	4.62257e-05	0
				unidentified	0	0	0	0	0	0	0	0	0.000137199
			env.OPS_17		0	0	0	0	0	0	0	4.62257e-05	0.000137199
				uncultured_bacterium	0	0	0	0	0	0	0	0	0.000137199
			NS11-12_marine_group		0	0	0	0	0	0	0	0	0.000137199
				Mucilaginibacter	0	0	0	0	0	0	0	0	9.14662e-05
				Pedobacter	0	0	0	0	0.00013894	4.58211e-05	0	0	0.000182932
			Sphingobacteriaceae		0	0	0	0	0.00013894	4.58211e-05	0	0	0.000274399
		Sphingobacteriales			0	0.000415877	0.0029428	0	0.00199148	0.00811034	9.21617e-05	0.000693385	0.0111131
	Sphingobacteriia				0	0.000415877	0.0029428	0	0.00199148	0.00811034	9.21617e-05	0.000693385	0.0111131
Bacteroidetes					0.698944	0.670024	0.0108056	0.568595	0.447481	0.0403226	0.552878	0.511996	0.0202598
				uncultured_bacterium	0	0	0	0	9.26269e-05	0	0.000599051	0.00032358	0
			uncultured_bacterium		0	0	0	0	9.26269e-05	0	0.000599051	0.00032358	0
		uncultured_bacterium			0	0	0	0	9.26269e-05	0	0.000599051	0.00032358	0
	uncultured_bacterium				0	0	0	0	9.26269e-05	0	0.000599051	0.00032358	0
BRC1					0	0	0	0	9.26269e-05	0	0.000599051	0.00032358	0
				unidentified	0.000183739	0.000277252	0	0.000368172	0.000416821	0	0.00055297	0.00106319	0
			unidentified		0.000183739	0.000277252	0	0.000368172	0.000416821	0	0.00055297	0.00106319	0
		unidentified			0.000183739	0.000277252	0	0.000368172	0.000416821	0	0.00055297	0.00106319	0
	Pycnoscelus surinamensis				0.000183739	0.000277252	0	0.000368172	0.000416821	0	0.00055297	0.00106319	0
Candidate_phylum_TM7					0.000183739	0.000277252	0	0.000368172	0.000416821	0	0.00055297	0.00106319	0
				uncultured_bacterium	0	0	0	0	0	0	0	9.24513e-05	0
			uncultured_bacterium		0	0	0	0	0	0	0	9.24513e-05	0
		uncultured_bacterium			0	0	0	0	0	0	0	9.24513e-05	0
	uncultured_bacterium				0	0	0	0	0	0	0	9.24513e-05	0
Candidatus_Berkelbacteria					0	0	0	0	0	0	0	9.24513e-05	0
				Chlamydia	0	0	0	0	0	4.58211e-05	0	0	0
			Chlamydiaceae		0	0	0	0	0	4.58211e-05	0	0	0
				uncultured_bacterium	0	0	0	0	0	0	0.000184323	0.000416031	0
				unidentified	0	0	0	0	0	0	0	0.000184903	0
			cvE6		0	0	0	0	0	0	0.000184323	0.000600934	0
				Candidatus_Rhabdochlamydia	0	0	0	0	0	0	9.21617e-05	4.62257e-05	0
				Chlamydiae_bacterium_Ga0074140	0	0	0	0	0	0	0.000138242	4.62257e-05	0
				uncultured	0	0	0	0	0	4.58211e-05	0	9.24513e-05	9.14662e-05
			Simkaniaceae		0	0	0	0	0	4.58211e-05	0.000230404	0.000184903	9.14662e-05
		Chlamydiales			0	0	0	0	0	9.16422e-05	0.000414727	0.000785836	9.14662e-05
	Chlamydiae				0	0	0	0	0	9.16422e-05	0.000414727	0.000785836	9.14662e-05
Chlamydiae					0	0	0	0	0	9.16422e-05	0.000414727	0.000785836	9.14662e-05
				uncultured_bacterium	0.00523656	0.00563745	0.000183925	0.012932	0.00430715	0.00041239	0.00658956	0.00596311	0
				uncultured_Chlorobi_bacterium	0	0	0	0	0	0	0	9.24513e-05	0
			OPB56		0.00523656	0.00563745	0.000183925	0.012932	0.00430715	0.00041239	0.00658956	0.00605556	0
		Chlorobiales			0.00523656	0.00563745	0.000183925	0.012932	0.00430715	0.00041239	0.00658956	0.00605556	0
	Chlorobia				0.00523656	0.00563745	0.000183925	0.012932	0.00430715	0.00041239	0.00658956	0.00605556	0
Chlorobi					0.00523656	0.00563745	0.000183925	0.012932	0.00430715	0.00041239	0.00658956	0.00605556	0
				uncultured	0	0.000184834	0.000229906	0	0.00213042	0.00384897	0.000138242	0.000231128	0.00210372
			Anaerolineaceae		0	0.000184834	0.000229906	0	0.00213042	0.00384897	0.000138242	0.000231128	0.00210372
		Anaerolineales			0	0.000184834	0.000229906	0	0.00213042	0.00384897	0.000138242	0.000231128	0.00210372
	Anaerolineae				0	0.000184834	0.000229906	0	0.00213042	0.00384897	0.000138242	0.000231128	0.00210372
				uncultured_bacterium	0	0	0	0	0	0.000320748	0	0	0
			uncultured_bacterium		0	0	0	0	0	0.000320748	0	0	0
		Ardenticatenales			0	0	0	0	0	0.000320748	0	0	0
	Ardenticatenia				0	0	0	0	0	0.000320748	0	0	0
				uncultured_bacterium	0	0	0	0	0.000648388	9.16422e-05	0	0	0
			uncultured_bacterium		0	0	0	0	0.000648388	9.16422e-05	0	0	0
		uncultured_bacterium			0	0	0	0	0.000648388	9.16422e-05	0	0	0
				unidentified	0	0.000138626	0.000229906	0	0.00324194	0.00471957	0	0	9.14662e-05
			unidentified		0	0.000138626	0.000229906	0	0.00324194	0.00471957	0	0	9.14662e-05
		unidentified			0	0.000138626	0.000229906	0	0.00324194	0.00471957	0	0	9.14662e-05
	Gitt-GS-136				0	0.000138626	0.000229906	0	0.00389033	0.00481122	0	0	9.14662e-05
				uncultured_bacterium	0	0	4.59812e-05	0	0	0.000549853	0	4.62257e-05	0.000137199
			uncultured_bacterium		0	0	4.59812e-05	0	0	0.000549853	0	4.62257e-05	0.000137199
		uncultured_bacterium			0	0	4.59812e-05	0	0	0.000549853	0	4.62257e-05	0.000137199
				uncultured_Chloroflexi_bacterium	0	0	0	0	0	0.000183284	0	0	0
			uncultured_Chloroflexi_bacterium		0	0	0	0	0	0.000183284	0	0	0
		uncultured_Chloroflexi_bacterium			0	0	0	0	0	0.000183284	0	0	0
				unidentified	0	0	0	0	0.00013894	0	0	0	0
			unidentified		0	0	0	0	0.00013894	0	0	0	0
		unidentified			0	0	0	0	0.00013894	0	0	0	0
	JG30-KF-CM66				0	0	4.59812e-05	0	0.00013894	0.000733138	0	4.62257e-05	0.000137199
				uncultured_bacterium	0	0	0.000275887	9.20429e-05	0.000972582	0.00041239	0	0.000138677	0.000777463
			uncultured_bacterium		0	0	0.000275887	9.20429e-05	0.000972582	0.00041239	0	0.000138677	0.000777463
		uncultured_bacterium			0	0	0.000275887	9.20429e-05	0.000972582	0.00041239	0	0.000138677	0.000777463
				unidentified	0	0	0	0	0.000231567	0.000137463	0	0.000138677	9.14662e-05
			unidentified		0	0	0	0	0.000231567	0.000137463	0	0.000138677	9.14662e-05
		unidentified			0	0	0	0	0.000231567	0.000137463	0	0.000138677	9.14662e-05
	JG37-AG-4				0	0	0.000275887	9.20429e-05	0.00120415	0.000549853	0	0.000277354	0.000868929
				uncultured_bacterium	0	0	9.19625e-05	0	0.000509448	0.00137463	0	0	0
			uncultured_bacterium		0	0	9.19625e-05	0	0.000509448	0.00137463	0	0	0
		uncultured_bacterium			0	0	9.19625e-05	0	0.000509448	0.00137463	0	0	0
				uncultured_Chloroflexi_bacterium	0	0	0	0	0	4.58211e-05	0	0	0.000137199
			uncultured_Chloroflexi_bacterium		0	0	0	0	0	4.58211e-05	0	0	0.000137199
		uncultured_Chloroflexi_bacterium			0	0	0	0	0	4.58211e-05	0	0	0.000137199
				unidentified	0	0.000184834	0.000505794	0	0.00166728	0.0026118	0	9.24513e-05	0.00114333
			unidentified		0	0.000184834	0.000505794	0	0.00166728	0.0026118	0	9.24513e-05	0.00114333
		unidentified			0	0.000184834	0.000505794	0	0.00166728	0.0026118	0	9.24513e-05	0.00114333
	KD4-96				0	0.000184834	0.000597756	0	0.00217673	0.00403226	0	9.24513e-05	0.00128053
				uncultured_bacterium	0	0.000138626	0.000137944	0	0	0.000504032	0	9.24513e-05	0.000914662
			uncultured_bacterium		0	0.000138626	0.000137944	0	0	0.000504032	0	9.24513e-05	0.000914662
		B12-WMSP1			0	0.000138626	0.000137944	0	0	0.000504032	0	9.24513e-05	0.000914662
				uncultured_bacterium	0	9.24172e-05	0	0	4.63134e-05	0.000320748	0	0	0.00059453
			uncultured_bacterium		0	9.24172e-05	0	0	4.63134e-05	0.000320748	0	0	0.00059453
				uncultured_soil_bacterium	0	0	0	0	4.63134e-05	0.000274927	0	0	0.000137199
			uncultured_soil_bacterium		0	0	0	0	4.63134e-05	0.000274927	0	0	0.000137199
		JG30-KF-AS9			0	9.24172e-05	0	0	9.26269e-05	0.000595674	0	0	0.00073173
				uncultured_Ktedobacteria_bacterium	0	0	0.000275887	0	0	4.58211e-05	0	9.24513e-05	9.14662e-05
			FCPS473		0	0	0.000275887	0	0	4.58211e-05	0	9.24513e-05	9.14662e-05
		Ktedonobacterales			0	0	0.000275887	0	0	4.58211e-05	0	9.24513e-05	9.14662e-05
	Ktedonobacteria				0	0.000231043	0.000413831	0	9.26269e-05	0.00114553	0	0.000184903	0.00173786
				uncultured_bacterium	0	0	0	0	0	0.000137463	0	0	0
			uncultured_bacterium		0	0	0	0	0	0.000137463	0	0	0
		uncultured_bacterium			0	0	0	0	0	0.000137463	0	0	0
	P2-11E				0	0	0	0	0	0.000137463	0	0	0
				uncultured_bacterium	0	0	0	0	0.000185254	0.00041239	0	0	0
			uncultured_bacterium		0	0	0	0	0.000185254	0.00041239	0	0	0
		uncultured_bacterium			0	0	0	0	0.000185254	0.00041239	0	0	0
				unidentified	0	0	0	0	0.000277881	0.000366569	0	0	0
			unidentified		0	0	0	0	0.000277881	0.000366569	0	0	0
		unidentified			0	0	0	0	0.000277881	0.000366569	0	0	0
	S085				0	0	0	0	0.000463134	0.000778959	0	0	0
				uncultured_bacterium	0	0	0	0	4.63134e-05	0.000137463	0	0	0
			uncultured_bacterium		0	0	0	0	4.63134e-05	0.000137463	0	0	0
		uncultured_bacterium			0	0	0	0	4.63134e-05	0.000137463	0	0	0
	SAR202_clade				0	0	0	0	4.63134e-05	0.000137463	0	0	0
				uncultured_alpha_proteobacterium	0	0	0	0	0	0.000183284	0	0	0
			uncultured_alpha_proteobacterium		0	0	0	0	0	0.000183284	0	0	0
				uncultured_bacterium	0	0	0	0	0	4.58211e-05	0	0	0
			uncultured_bacterium		0	0	0	0	0	4.58211e-05	0	0	0
				unidentified	0	0	0	0	0.000231567	0.000137463	0	0	0
			unidentified		0	0	0	0	0.000231567	0.000137463	0	0	0
		AKYG1722			0	0	0	0	0.000231567	0.000366569	0	0	0
				uncultured_bacterium	0	9.24172e-05	0.000321869	0	0.000370508	0.000916422	0	4.62257e-05	0.000640263
			uncultured_bacterium		0	9.24172e-05	0.000321869	0	0.000370508	0.000916422	0	4.62257e-05	0.000640263
				uncultured_Chloroflexi_bacterium	0	0	0	0	0	0.000274927	0	0	0
			uncultured_Chloroflexi_bacterium		0	0	0	0	0	0.000274927	0	0	0
		JG30-KF-CM45			0	9.24172e-05	0.000321869	0	0.000370508	0.00119135	0	4.62257e-05	0.000640263
	Thermomicrobia				0	9.24172e-05	0.000321869	0	0.000602075	0.00155792	0	4.62257e-05	0.000640263
				uncultured_bacterium	0	0	0	0	0.000231567	0.000274927	0	0	9.14662e-05
			uncultured_bacterium		0	0	0	0	0.000231567	0.000274927	0	0	9.14662e-05
		uncultured_bacterium			0	0	0	0	0.000231567	0.000274927	0	0	9.14662e-05
				uncultured_Chloroflexi_bacterium	0	0	0	0	4.63134e-05	9.16422e-05	0	0	0
			uncultured_Chloroflexi_bacterium		0	0	0	0	4.63134e-05	9.16422e-05	0	0	0
		uncultured_Chloroflexi_bacterium			0	0	0	0	4.63134e-05	9.16422e-05	0	0	0
				unidentified	0	0	0	0	0	0.000137463	0	0	9.14662e-05
			unidentified		0	0	0	0	0	0.000137463	0	0	9.14662e-05
		unidentified			0	0	0	0	0	0.000137463	0	0	9.14662e-05
	TK10				0	0	0	0	0.000277881	0.000504032	0	0	0.000182932
Chloroflexi					0	0.000831755	0.00211514	9.20429e-05	0.0110226	0.0185576	0.000138242	0.000878288	0.0070429
				uncultured_bacterium	0	9.24172e-05	0.000413831	0	0.000416821	0.000549853	0	0	0.00132626
			uncultured_bacterium		0	9.24172e-05	0.000413831	0	0.000416821	0.000549853	0	0	0.00132626
		uncultured_bacterium			0	9.24172e-05	0.000413831	0	0.000416821	0.000549853	0	0	0.00132626
				unidentified	0	0.000231043	0.000965606	0.000138064	0.000555761	0.00164956	0.000138242	0.000508482	0.00178359
			unidentified		0	0.000231043	0.000965606	0.000138064	0.000555761	0.00164956	0.000138242	0.000508482	0.00178359
		unidentified			0	0.000231043	0.000965606	0.000138064	0.000555761	0.00164956	0.000138242	0.000508482	0.00178359
				unidentified_rhodophyte_PRD01a010B	0	0	0	0	0	0.000137463	0	0	0
			unidentified_rhodophyte_PRD01a010B		0	0	0	0	0	0.000137463	0	0	0
		unidentified_rhodophyte_PRD01a010B			0	0	0	0	0	0.000137463	0	0	0
	Chloroplast				0	0.00032346	0.00137944	0.000138064	0.000972582	0.00233688	0.000138242	0.000508482	0.00310985
				Chroococcidiopsis	0	0	0	0	0	9.16422e-05	0	0	0
			FamilyII		0	0	0	0	0	9.16422e-05	0	0	0
		SubsectionII			0	0	0	0	0	9.16422e-05	0	0	0
				unidentified	0	0	0.000137944	0	0	0.00219941	0	0	0
			FamilyI		0	0	0.000137944	0	0	0.00219941	0	0	0
		SubsectionIII			0	0	0.000137944	0	0	0.00219941	0	0	0
				Scytonema	0	0	0	0	0	0.000137463	0	0	0
			FamilyI		0	0	0	0	0	0.000137463	0	0	0
		SubsectionIV			0	0	0	0	0	0.000137463	0	0	0
	Cyanobacteria				0	0	0.000137944	0	0	0.00242852	0	0	0
				uncultured_bacterium	0	0	0	0.00032215	0.000231567	0	0	0	0
			uncultured_bacterium		0	0	0	0.00032215	0.000231567	0	0	0	0
				uncultured_rumen_bacterium	0	0	9.19625e-05	0	0	0	0	0.000138677	0.000182932
			uncultured_rumen_bacterium		0	0	9.19625e-05	0	0	0	0	0.000138677	0.000182932
		Gastranaerophilales			0	0	9.19625e-05	0.00032215	0.000231567	0	0	0.000138677	0.000182932
				uncultured_bacterium	0	0.000277252	0.00105757	9.20429e-05	0.00157466	0.00242852	0.000184323	0.000832062	0.00352145
			uncultured_bacterium		0	0.000277252	0.00105757	9.20429e-05	0.00157466	0.00242852	0.000184323	0.000832062	0.00352145
		Obscuribacterales			0	0.000277252	0.00105757	9.20429e-05	0.00157466	0.00242852	0.000184323	0.000832062	0.00352145
	Melainabacteria				0	0.000277252	0.00114953	0.000414193	0.00180622	0.00242852	0.000184323	0.000970739	0.00370438
				Hyaloperonospora_arabidopsidis	0	0	0	0	0.00013894	0	0	0	0
			Hyaloperonospora_arabidopsidis		0	0	0	0	0.00013894	0	0	0	0
		Hyaloperonospora_arabidopsidis			0	0	0	0	0.00013894	0	0	0	0
				uncultured_bacterium	0	0	0	0	0	0	0	0	0.000228666
			uncultured_bacterium		0	0	0	0	0	0	0	0	0.000228666
		uncultured_bacterium			0	0	0	0	0	0	0	0	0.000228666
				uncultured_candidate_division_ZB3_bacterium	0.00110243	0.00235664	0	0.00142666	0.000555761	0	0.00267269	0.00328202	0
			uncultured_candidate_division_ZB3_bacterium		0.00110243	0.00235664	0	0.00142666	0.000555761	0	0.00267269	0.00328202	0
		uncultured_candidate_division_ZB3_bacterium			0.00110243	0.00235664	0	0.00142666	0.000555761	0	0.00267269	0.00328202	0
				unidentified	0.00261828	0.00291114	0	0.00216301	0.00157466	0	0.00470024	0.0052235	0
			unidentified		0.00261828	0.00291114	0	0.00216301	0.00157466	0	0.00470024	0.0052235	0
		unidentified			0.00261828	0.00291114	0	0.00216301	0.00157466	0	0.00470024	0.0052235	0
	ML635J-21				0.00372072	0.00526778	0	0.00358967	0.00226936	0	0.00737293	0.00850552	0.000228666
Cyanobacteria					0.00372072	0.00586849	0.00266691	0.00414193	0.00504817	0.00719391	0.0076955	0.00998475	0.0070429
				Mucispirillum	0.00505282	0.00586849	0	0.00101247	0.000555761	4.58211e-05	0.00539146	0.00591689	0
			Deferribacteraceae		0.00505282	0.00586849	0	0.00101247	0.000555761	4.58211e-05	0.00539146	0.00591689	0
		Deferribacterales			0.00505282	0.00586849	0	0.00101247	0.000555761	4.58211e-05	0.00539146	0.00591689	0
	Deferribacteres				0.00505282	0.00586849	0	0.00101247	0.000555761	4.58211e-05	0.00539146	0.00591689	0
Deferribacteres					0.00505282	0.00586849	0	0.00101247	0.000555761	4.58211e-05	0.00539146	0.00591689	0
				Deinococcus	0	0	0	0	0	0.000274927	0	0	9.14662e-05
			Deinococcaceae		0	0	0	0	0	0.000274927	0	0	9.14662e-05
		Deinococcales			0	0	0	0	0	0.000274927	0	0	9.14662e-05
	Deinococci				0	0	0	0	0	0.000274927	0	0	9.14662e-05
Deinococcus-Thermus					0	0	0	0	0	0.000274927	0	0	9.14662e-05
				Candidatus_Endomicrobium	0.0139182	0.0161268	9.19625e-05	0.0137144	0.00393664	0.000137463	0	0	0
			Unknown_Family		0.0139182	0.0161268	9.19625e-05	0.0137144	0.00393664	0.000137463	0	0	0
		Lineage_I			0.0139182	0.0161268	9.19625e-05	0.0137144	0.00393664	0.000137463	0	0	0
				uncultured_bacterium	0	4.62086e-05	0	0	0	0	0	0	9.14662e-05
			uncultured_bacterium		0	4.62086e-05	0	0	0	0	0	0	9.14662e-05
		Lineage_IV			0	4.62086e-05	0	0	0	0	0	0	9.14662e-05
	Elusimicrobia				0.0139182	0.016173	9.19625e-05	0.0137144	0.00393664	0.000137463	0	0	9.14662e-05
Elusimicrobia					0.0139182	0.016173	9.19625e-05	0.0137144	0.00393664	0.000137463	0	0	9.14662e-05
				possible_genus_02	0.00110243	0.00110901	0	0	0.000463134	0	0.00387079	0.00374428	0
			Unknown_Family		0.00110243	0.00110901	0	0	0.000463134	0	0.00387079	0.00374428	0
		Chitinivibrionia_Incertae_Sedis			0.00110243	0.00110901	0	0	0.000463134	0	0.00387079	0.00374428	0
	Chitinivibrionia				0.00110243	0.00110901	0	0	0.000463134	0	0.00387079	0.00374428	0
				possible_genus_04	0	0	4.59812e-05	0	0	0.000274927	0	0	0
			Fibrobacteraceae		0	0	4.59812e-05	0	0	0.000274927	0	0	0
		Fibrobacterales			0	0	4.59812e-05	0	0	0.000274927	0	0	0
	Fibrobacteria				0	0	4.59812e-05	0	0	0.000274927	0	0	0
Fibrobacteres					0.00110243	0.00110901	4.59812e-05	0	0.000463134	0.000274927	0.00387079	0.00374428	0
				Alicyclobacillus	0	0	0	0	0	4.58211e-05	0	0	0.020397
			Alicyclobacillaceae		0	0	0	0	0	4.58211e-05	0	0	0.020397
				Bacillus	0	0.000184834	0.000229906	0	0.000370508	0.000549853	0	0.000138677	0.00141773
				Bacillus_14	0	0	9.19625e-05	0.000138064	0.000509448	0.000870601	0	4.62257e-05	0.000365865
				Bacillus_4	0	0	0	0	9.26269e-05	0	0	0	0
				uncultured	0	0	0	0	0	0.000137463	0	4.62257e-05	9.14662e-05
			Bacillaceae		0	0.000184834	0.000321869	0.000138064	0.000972582	0.00155792	0	0.000231128	0.00187506
				Oceanobacillus	0	0	0.000321869	0	4.63134e-05	0.000229106	0	0	0
			Bacillaceae_5		0	0	0.000321869	0	4.63134e-05	0.000229106	0	0	0
				Cohnella	0	0	0	0	0	0	0	0	0.000228666
				Paenibacillus	0	0	0	0	0	0.000137463	9.21617e-05	0	0.00489344
			Paenibacillaceae		0	0	0	0	0	0.000137463	9.21617e-05	0	0.00512211
				Sporolactobacillus	0	0	0	0	9.26269e-05	0.000229106	0	9.24513e-05	0.000274399
			Sporolactobacillaceae		0	0	0	0	9.26269e-05	0.000229106	0	9.24513e-05	0.000274399
				Staphylococcus	0	9.24172e-05	4.59812e-05	0	9.26269e-05	0.000229106	0	0.000184903	9.14662e-05
			Staphylococcaceae		0	9.24172e-05	4.59812e-05	0	9.26269e-05	0.000229106	0	0.000184903	9.14662e-05
		Bacillales			0	0.000277252	0.000689719	0.000138064	0.00120415	0.00242852	9.21617e-05	0.000508482	0.02776
				Shimazuella	0	0	0	0	0	0	0	0	9.14662e-05
			Thermoactinomycetaceae		0	0	0	0	0	0	0	0	9.14662e-05
		Bacillales_2			0	0	0	0	0	0	0	0	9.14662e-05
				Aerococcus	0	0	0	0	0	9.16422e-05	0	0	0
			Aerococcaceae		0	0	0	0	0	9.16422e-05	0	0	0
				Carnobacterium	0	0	4.59812e-05	0	0	0	0	9.24513e-05	4.57331e-05
			Carnobacteriaceae		0	0	4.59812e-05	0	0	0	0	9.24513e-05	4.57331e-05
				Enterococcus	0	0	0.000137944	0.000138064	4.63134e-05	0.000458211	0	0.000184903	0.000411598
			Enterococcaceae		0	0	0.000137944	0.000138064	4.63134e-05	0.000458211	0	0.000184903	0.000411598
				Lactobacillus	0	4.62086e-05	0.000183925	0	4.63134e-05	0.00041239	0	9.24513e-05	0.00109759
				Lactobacillus_1	0	0	0	0	0	0	0	4.62257e-05	9.14662e-05
				Lactobacillus_5	0	0	0	9.20429e-05	0	0	9.21617e-05	0.000138677	0
				Lactobacillus_8	0	4.62086e-05	0.000413831	0	0.000277881	0.00082478	9.21617e-05	0.000184903	0.00109759
			Lactobacillaceae		0	9.24172e-05	0.000597756	9.20429e-05	0.000324194	0.00123717	0.000184323	0.000462257	0.00228666
				Leuconostoc	0	0	0	0	0	0.000366569	0	0	4.57331e-05
				Weissella_2	0	0.000877963	0.00243701	0.000138064	0.00282512	0.00595674	0.000138242	0.00115564	0.00667703
			Leuconostocaceae		0	0.000877963	0.00243701	0.000138064	0.00282512	0.00632331	0.000138242	0.00115564	0.00672277
				Lactococcus	0	0	4.59812e-05	0	0	4.58211e-05	0	4.62257e-05	0
				Lactovum	0.00684428	0.00679266	0	0.0131161	0.0044924	0.000229106	0.0343763	0.0185827	0
				Streptococcus	0	0.000138626	9.19625e-05	0	0	9.16422e-05	0	0	9.14662e-05
			Streptococcaceae		0.00684428	0.00693129	0.000137944	0.0131161	0.0044924	0.000366569	0.0343763	0.0186289	9.14662e-05
		Lactobacillales			0.00684428	0.00790167	0.00335663	0.0134843	0.00768803	0.00847691	0.0346989	0.0205242	0.00955822
	Bacilli				0.00684428	0.00817892	0.00404635	0.0136223	0.00889218	0.0109054	0.034791	0.0210327	0.0374097
				Christensenellaceae_R-7_group	0.0031695	0.00411256	0.00528784	0.00694924	0.00898481	0.0149377	0.00571402	0.00674895	0.0136742
				uncultured	0.000597152	0.000415877	0	0.00262322	0.000694702	0	0.00055297	0.000693385	0
				uncultured_bacterium	0.000643087	0.000739337	0	0.00285333	0.000972582	0	0.00105986	0.000693385	0
				unidentified	0	0	0	0.000184086	9.26269e-05	0	9.21617e-05	4.62257e-05	0
			Christensenellaceae		0.00440974	0.00526778	0.00528784	0.0126099	0.0107447	0.0149377	0.00741901	0.00818194	0.0136742
				Clostridium_sensu_stricto_1	0	0.000138626	0.000597756	9.20429e-05	0.000648388	0.0017412	0.000276485	0.00032358	0.00182932
				Clostridium_sensu_stricto_13	0	0	0	0	0	0	0	0	9.14662e-05
			Clostridiaceae_1		0	0.000138626	0.000597756	9.20429e-05	0.000648388	0.0017412	0.000276485	0.00032358	0.00192079
				uncultured_bacterium	0.00229674	0.00411256	0	0.000552257	0.000416821	0	0.00221188	0.00337447	0
				uncultured_Clostridiales_bacterium	0.0054203	0.0085948	9.19625e-05	0.00230107	0.000509448	0	0.00589835	0.00961494	0
				unidentified	0.000137804	4.62086e-05	0	0	0	0	0	0	0
			Clostridiales_vadinBB60_group		0.00785485	0.0127536	9.19625e-05	0.00285333	0.000926269	0	0.00811023	0.0129894	0
				Anaerofustis	0	0.000138626	0.000137944	0	0.000277881	0.00100806	9.21617e-05	0.000184903	0.000777463
				Pseudoramibacter	0	0.000184834	0.000505794	0	0.000602075	0.000733138	0	0.000231128	0.000777463
			Eubacteriaceae		0	0.00032346	0.000643737	0	0.000879956	0.0017412	9.21617e-05	0.000416031	0.00155493
				Anaerococcus	0	0	4.59812e-05	0	0.000231567	4.58211e-05	0	0	0
				Peptoniphilus	0	0	0	0	0	9.16422e-05	0	0	0
			Family_XI		0	0	4.59812e-05	0	0.000231567	0.000137463	0	0	0
				[Eubacterium]_brachy_group	9.18695e-05	0	9.19625e-05	0.000138064	0	0	0	0	0.000137199
				[Eubacterium]_nodatum_group	0	0	0	0	0	0.000183284	0	0	0
				Anaerovorax	0.00101056	0.00129384	0.000137944	0.000460214	0.000741015	0.000137463	0.000875536	0.000462257	0.000228666
				Family_XIII_AD3011_group	0	4.62086e-05	0.000321869	0	0.000370508	0.000595674	0	4.62257e-05	0.00059453
				Family_XIII_UCG-002	0.00390446	0.00365048	0	0.00506236	0.00356614	9.16422e-05	0.00857103	0.00661027	0
				Mogibacterium	0	0.000693129	0.00142542	0	0.00111152	0.0041239	9.21617e-05	0.000739611	0.00416171
				uncultured	0	0	0	0.000138064	0	0	0.000322566	9.24513e-05	0
			Family_XIII		0.00500689	0.00568366	0.00197719	0.0057987	0.00578918	0.00513196	0.0098613	0.00795082	0.00512211
				uncultured	0	0	4.59812e-05	0	9.26269e-05	0.000504032	0	0.000138677	0.000320132
			Family_XVIII		0	0	4.59812e-05	0	9.26269e-05	0.000504032	0	0.000138677	0.000320132
				Lutispora	0	0	0	0	0	0	0	0	9.14662e-05
			Gracilibacteraceae		0	0	0	0	0	0	0	0	9.14662e-05
				Hydrogenispora	0	0	9.19625e-05	9.20429e-05	9.26269e-05	0.000183284	0	0.000138677	0.000548797
			Heliobacteriaceae		0	0	9.19625e-05	9.20429e-05	9.26269e-05	0.000183284	0	0.000138677	0.000548797
				[Eubacterium]_fissicatena_group	0	0	0	0	4.63134e-05	0	0	0	0
				[Eubacterium]_rectale_group	0	0	0	0	0	0.000229106	0	0	0.000548797
				[Eubacterium]_ventriosum_group	0	0.000231043	0.00128747	9.20429e-05	0.00111152	0.00339076	0.000184323	0.000785836	0.00393305
				[Ruminococcus]_torques_group	0.000229674	0	4.59812e-05	0.000460214	0.000324194	0.000366569	0.000368647	0.000138677	0.000411598
				Acetitomaculum	0	0	0	0	4.63134e-05	4.58211e-05	0	0	0.000182932
				Anaerostipes	9.18695e-05	4.62086e-05	0	0	0	0	0.000829455	0.000231128	0.000137199
				Blautia	0	0	0	0	0	0	0	0	0.000274399
				Butyrivibrio_2	0	4.62086e-05	4.59812e-05	0	0.000277881	0	0	0	0.000228666
				Fusicatenibacter	0	0	9.19625e-05	0	9.26269e-05	0.000458211	0	0	0.000274399
				Lachnoclostridium	0	0	0	0	0.00013894	0.000274927	0.000276485	4.62257e-05	0.00342998
				Lachnoclostridium_12	0	4.62086e-05	0	0.00032215	0	0	0.000506889	0.000277354	0
				Lachnoclostridium_5	0.000137804	4.62086e-05	0	0.000552257	0.00013894	0	0.000276485	0.000277354	0
				Lachnospiraceae_FCS020_group	0	9.24172e-05	0	0	0	9.16422e-05	0	0	0
				Lachnospiraceae_NK4A136_group	0.00900322	0.00762442	9.19625e-05	0.000368172	0.000602075	0.000733138	0.00806414	0.00563953	9.14662e-05
				Lachnospiraceae_UCG-001	0	0.000138626	0.000321869	0	0.00013894	0.000274927	0	0	0.000777463
				Lachnospiraceae_UCG-002	0	0	0	0	0	9.16422e-05	0	0	0.000182932
				Lachnospiraceae_UCG-008	0.000183739	0.000231043	9.19625e-05	0.00188688	0.00180622	0.000504032	0.000230404	0.000416031	0.000320132
				Mobilitalea	0	0	0	0	0	0	9.21617e-05	0.000184903	0
				Pseudobutyrivibrio	0	0	9.19625e-05	0	0.00013894	0	0	0	0
				Roseburia	9.18695e-05	4.62086e-05	0	0	0	0	0	0	0
				Tyzzerella_3	0.0214056	0.0144171	9.19625e-05	0.00842192	0.0109763	0	0.0348371	0.0231591	9.14662e-05
				uncultured	0.00202113	0.0026801	0.00124149	0.0006443	0.00217673	0.0034824	0.00350214	0.00369805	0.00260679
				unidentified	0	0	0	0	0	0	0	0	0.000182932
			Lachnospiraceae		0.0331649	0.0256458	0.00340261	0.0127479	0.0180159	0.00994318	0.0491682	0.0348542	0.0136742
				Desulfosporosinus	0	0	0	0	0	0	0	0	0.000640263
				uncultured	0.00206706	0.00231043	0	0.00138064	0.00129678	0	0.00423944	0.00235751	0
			Peptococcaceae		0.00206706	0.00231043	0	0.00138064	0.00129678	0	0.00423944	0.00235751	0.000640263
				Intestinibacter	0	0	9.19625e-05	9.20429e-05	0.000277881	0.000229106	9.21617e-05	0	0.000548797
				Peptoclostridium	0.000183739	0.00480569	0.0109895	0.00138064	0.0116247	0.0313416	0.000921617	0.00628669	0.0321504
				Terrisporobacter	0	0	4.59812e-05	0	0	0	0	0	0
			Peptostreptococcaceae		0.000183739	0.00480569	0.0111275	0.00147269	0.0119026	0.0315707	0.00101378	0.00628669	0.0326992
				[Eubacterium]_coprostanoligenes_group	0	0.000184834	0.00036785	0.000138064	0.000185254	0.00132881	0.000737293	0.000600934	0.00105186
				Anaerobacterium	0	0	0	0	0	0	0	0	0.000228666
				Anaerotruncus	0.00179146	0.00115521	9.19625e-05	0.00796171	0.00328825	0.000458211	0.0140547	0.0102621	0.000137199
				Butyricicoccus	0	0	0.000183925	0	0.00013894	0.000137463	0	0	0
				Candidatus_Soleaferrea	0.00601746	0.00475948	0	0.0032215	0.00574287	0.000137463	0.00838671	0.00808949	0
				Caproiciproducens	0	0	0	0	0	0	0	9.24513e-05	0
				Faecalibacterium	0	0	0	0	0	0.000183284	0	0	0
				Hydrogenoanaerobacterium	0.00133211	0.00134005	0	0.00119656	0.0010189	0	0.0031335	0.00309712	0
				Papillibacter	9.18695e-05	0	0	0.000414193	0.000370508	0	0.000184323	0.00032358	0
				Ruminiclostridium_1	0.000137804	0.000184834	0	0.00883612	0.00435346	0.000320748	0	0	0.000503064
				Ruminiclostridium_9	0	9.24172e-05	0	0	4.63134e-05	0	0.000138242	0	0
				Ruminococcaceae_NK4A214_group	0.000459348	0.000415877	0.00036785	0.00161075	0.00166728	0.00210777	0.000599051	0.00129432	0.00201226
				Ruminococcaceae_UCG-005	9.18695e-05	0.000138626	0.000643737	0	0.000185254	0.00082478	0	0.000277354	0.00100613
				Ruminococcaceae_UCG-009	0	4.62086e-05	0.000321869	0	0.00013894	0.000366569	0	4.62257e-05	0.000457331
				Ruminococcaceae_UCG-010	0.00174552	0.00120142	0	9.20429e-05	0	0	0.000276485	9.24513e-05	0
				Ruminococcaceae_UCG-013	0	0	0	0	0	0	0.000276485	0.00032358	0
				Ruminococcaceae_UCG-014	0.00137804	0.00226422	0.000505794	0.00161075	0.00134309	0	0.000783374	0.000785836	0.000274399
				Ruminococcus_1	0	9.24172e-05	4.59812e-05	0	0	0.000504032	0	0	0.000457331
				Ruminococcus_2	0	0	0	0	0.000185254	0.000183284	0	4.62257e-05	0.000228666
				Saccharofermentans	0	0.000739337	0.00271289	0.000184086	0.00222305	0.0065066	0.000184323	0.000924513	0.00823196
				Sporobacter	0	0	0	0	0	0	0	0	0.00562517
				Subdoligranulum	0	4.62086e-05	0.00036785	0	0.000231567	0.000366569	0	0.000138677	0.000960395
				uncultured	0.0150207	0.0129384	0.000413831	0.0422937	0.0183401	0.00146628	0.028478	0.0219572	0.00365865
			Ruminococcaceae		0.0280661	0.0255996	0.00602354	0.0675595	0.0394591	0.0148919	0.0572324	0.0483521	0.0248331
				Pelospora	0.000137804	9.24172e-05	0	0	0	0	0.000138242	0.000184903	0
			Syntrophomonadaceae		0.000137804	9.24172e-05	0	0	0	0	0.000138242	0.000184903	0
		Clostridiales			0.0808911	0.082621	0.029336	0.104607	0.0900797	0.0807826	0.137551	0.122174	0.0950791
				uncultured_bacterium	0	0.000231043	0.000551775	0	0.000231567	0.00082478	0	0	0.00100613
				uncultured_forest_soil_bacterium	0	0.000415877	0.00110355	0.000138064	0.0010189	0.00160374	0	0.000416031	0.00205799
				unidentified	0	0	9.19625e-05	0	0.00013894	0.000137463	0	0	0
			ODP1230B8.23		0	0.00064692	0.00174729	0.000138064	0.0013894	0.00256598	0	0.000416031	0.00306412
		Halanaerobiales			0	0.00064692	0.00174729	0.000138064	0.0013894	0.00256598	0	0.000416031	0.00306412
				uncultured_bacterium	0	0	9.19625e-05	0	0	4.58211e-05	0	0	0
			uncultured_bacterium		0	0	9.19625e-05	0	0	4.58211e-05	0	0	0
		MBA03			0	0	9.19625e-05	0	0	4.58211e-05	0	0	0
	Clostridia				0.0808911	0.0832679	0.0311753	0.104745	0.0914691	0.0833944	0.137551	0.12259	0.0981432
				unidentified	0	0	0	0	0	0.000229106	0	0	0
			Family_XI_Incertae_Sedis		0	0	0	0	0	0.000229106	0	0	0
				Anaerovorax_1	0.000275609	0.000184834	0	0	0	0	0	0	0
			Family_XIII_Incertae_Sedis		0.000275609	0.000184834	0	0	0	0	0	0	0
				Anaerobranca	0	0	0	0.00032215	0	0	0	0	0
			Family_XIV_Incertae_Sedis		0	0	0	0.00032215	0	0	0	0	0
				Gut_cluster_13	0.0019752	0.00120142	0	0.00032215	0.000416821	0	0.000368647	0.00032358	0
				Incertae_Sedis_11	0.00142398	0.000462086	0	0	9.26269e-05	0	0.00142851	0.000970739	0
				Incertae_Sedis_18	0	0	0	0.000138064	4.63134e-05	0	0.00193539	0.00124809	0
				Roseburia_2	9.18695e-05	9.24172e-05	0	0	0	0	0	0	0
			Lachnospiraceae		0.00349104	0.00175593	0	0.000460214	0.000555761	0	0.00373255	0.00254241	0
				Incertae_Sedis_5	0	0	0	0	0	0	0	0	9.14662e-05
			Peptostreptococcaceae		0	0	0	0	0	0	0	0	9.14662e-05
				Uncultured_24	9.18695e-05	0.000184834	0	0.000598279	9.26269e-05	0	0.000368647	0.000231128	0
			Ruminococcaceae		9.18695e-05	0.000184834	0	0.000598279	9.26269e-05	0	0.000368647	0.000231128	0
		Clostridiales			0.00385852	0.00212559	0	0.00138064	0.000648388	0.000229106	0.00410119	0.00277354	9.14662e-05
	Clostridia_1				0.00385852	0.00212559	0	0.00138064	0.000648388	0.000229106	0.00410119	0.00277354	9.14662e-05
				Sporomusa	0	0	0	0	0	0	0	0	0.00164639
			Veillonellaceae		0	0	0	0	0	0	0	0	0.00164639
		Clostridiales_1			0	0	0	0	0	0	0	0	0.00164639
	Clostridia_2				0	0	0	0	0	0	0	0	0.00164639
				[Anaerorhabdus]_furcosa_group	0	0.000184834	0.000505794	0	0.000555761	0.00142045	0	0.000416031	0.00109759
				Breznakia	0	0.000277252	0	0.000276129	0.000277881	0	0.000368647	0.000184903	0
				Catenibacterium	0	0	4.59812e-05	0	0	0	0	0	0
				Erysipelothrix	0	0	0	9.20429e-05	9.26269e-05	0	0.000276485	0.000416031	0
				Erysipelotrichaceae_UCG-006	0	9.24172e-05	0	0	0.00013894	0.000183284	0	4.62257e-05	0.000137199
				Erysipelotrichaceae_UCG-008	0	0.000138626	0.000183925	0	0.000231567	0.000733138	0	0.000184903	0.000777463
				Erysipelotrichaceae_UCG-009	0	0.000924172	0.00524186	0.00032215	0.00421452	0.0130132	0.000322566	0.00240374	0.0116619
				Faecalibaculum	0	9.24172e-05	4.59812e-05	0	4.63134e-05	0.000458211	0	0	0.000274399
				Faecalitalea	0	0	0	0	0	0	0	0	9.14662e-05
				Solobacterium	0	9.24172e-05	0.000229906	0	0.00013894	0.000137463	0	0	0.000457331
				Turicibacter	0	9.24172e-05	4.59812e-05	0	0.00013894	0.00082478	0	0	0.000868929
				uncultured	0	0	4.59812e-05	0	0.000416821	0.000962243	0	0	0.000823196
			Erysipelotrichaceae		0	0.00189455	0.00634541	0.000690322	0.00625232	0.0177328	0.000967697	0.00365183	0.0161895
		Erysipelotrichales			0	0.00189455	0.00634541	0.000690322	0.00625232	0.0177328	0.000967697	0.00365183	0.0161895
	Erysipelotrichia				0	0.00189455	0.00634541	0.000690322	0.00625232	0.0177328	0.000967697	0.00365183	0.0161895
				Succiniclasticum	0	0	0	0	0	0.000183284	0	0	0.000182932
				uncultured	0.00110243	0.00231043	0	0.00234709	0.0010189	0	0.00511497	0.00383673	0
			Acidaminococcaceae		0.00110243	0.00231043	0	0.00234709	0.0010189	0.000183284	0.00511497	0.00383673	0.000182932
				uncultured_bacterium	0	0	0	0	0	0	0	0	9.14662e-05
			uncultured		0	0	0	0	0	0	0	0	9.14662e-05
				Dendrosporobacter	9.18695e-05	0.000231043	0	0.000598279	0.000648388	0.000183284	0.00115202	0.00124809	0
				Dialister	0	0	0	0	0	0	0	0	9.14662e-05
				Megamonas	0	0	0	0	0	4.58211e-05	0	0	0
				Megasphaera	0	0	0	0	0	0	0	0	9.14662e-05
				Selenomonas_1	0	0	0	0	9.26269e-05	0	0	0	0
				Sporomusa	0	4.62086e-05	0	0	0	0.000229106	0	4.62257e-05	0
				uncultured	0.000367478	0.00032346	0	0.000184086	9.26269e-05	0	0	0.000138677	0.00128053
				Veillonella	0	0	0	0	0	0.000137463	0	0	0
			Veillonellaceae		0.000459348	0.000600712	0	0.000782365	0.000833642	0.000595674	0.00115202	0.001433	0.00146346
		Selenomonadales			0.00156178	0.00291114	0	0.00312946	0.00185254	0.000778959	0.00626699	0.00526973	0.00173786
	Negativicutes				0.00156178	0.00291114	0	0.00312946	0.00185254	0.000778959	0.00626699	0.00526973	0.00173786
Firmicutes					0.0931557	0.0983781	0.041567	0.123568	0.109114	0.113041	0.183678	0.155318	0.155218
				Cetobacterium	0	0.000138626	0.000597756	9.20429e-05	0.000833642	0.00178702	0	0.000600934	0.00205799
			Fusobacteriaceae		0	0.000138626	0.000597756	9.20429e-05	0.000833642	0.00178702	0	0.000600934	0.00205799
				Leptotrichia	0	0	0	0	0	0	0	0	9.14662e-05
			Leptotrichiaceae		0	0	0	0	0	0	0	0	9.14662e-05
		Fusobacteriales			0	0.000138626	0.000597756	9.20429e-05	0.000833642	0.00178702	0	0.000600934	0.00214946
	Fusobacteriia				0	0.000138626	0.000597756	9.20429e-05	0.000833642	0.00178702	0	0.000600934	0.00214946
Fusobacteria					0	0.000138626	0.000597756	9.20429e-05	0.000833642	0.00178702	0	0.000600934	0.00214946
				uncultured_bacterium	0	0	0	0	0.00013894	9.16422e-05	0	0	0
			uncultured_bacterium		0	0	0	0	0.00013894	9.16422e-05	0	0	0
		uncultured_bacterium			0	0	0	0	0.00013894	9.16422e-05	0	0	0
	BD2-11_terrestrial_group				0	0	0	0	0.00013894	9.16422e-05	0	0	0
				Gemmatimonas	0	0	0	0	4.63134e-05	0.000458211	0	0	0.000503064
				Gemmatirosa	0	0	0	0	4.63134e-05	0.000641496	0	0	0
				uncultured	0	9.24172e-05	0.000459812	0	0.00472397	0.00595674	0	0.000231128	0.000914662
			Gemmatimonadaceae		0	9.24172e-05	0.000459812	0	0.0048166	0.00705645	0	0.000231128	0.00141773
		Gemmatimonadales			0	9.24172e-05	0.000459812	0	0.0048166	0.00705645	0	0.000231128	0.00141773
	Gemmatimonadetes				0	9.24172e-05	0.000459812	0	0.0048166	0.00705645	0	0.000231128	0.00141773
				uncultured_bacterium	0	0	0	0	0.00013894	0.000229106	0	0	0
			Longimicrobiaceae		0	0	0	0	0.00013894	0.000229106	0	0	0
		Longimicrobiales			0	0	0	0	0.00013894	0.000229106	0	0	0
	Longimicrobia				0	0	0	0	0.00013894	0.000229106	0	0	0
				uncultured_bacterium	0	0	0	0	0.000509448	0.000778959	0	0	9.14662e-05
			uncultured_bacterium		0	0	0	0	0.000509448	0.000778959	0	0	9.14662e-05
		uncultured_bacterium			0	0	0	0	0.000509448	0.000778959	0	0	9.14662e-05
				uncultured_soil_bacterium	0	0	0	0	0.00013894	0	0	0	0
			uncultured_soil_bacterium		0	0	0	0	0.00013894	0	0	0	0
		uncultured_soil_bacterium			0	0	0	0	0.00013894	0	0	0	0
				unidentified	0	0	0	0	0.000555761	0.000687317	0	0	0
			unidentified		0	0	0	0	0.000555761	0.000687317	0	0	0
		unidentified			0	0	0	0	0.000555761	0.000687317	0	0	0
	S0134_terrestrial_group				0	0	0	0	0.00120415	0.00146628	0	0	9.14662e-05
Gemmatimonadetes					0	9.24172e-05	0.000459812	0	0.00629863	0.00884348	0	0.000231128	0.00150919
				uncultured_Microgenomates_group_bacterium	0.000459348	0.000415877	0	0.000598279	0.000555761	0	0	0	0
			uncultured_Microgenomates_group_bacterium		0.000459348	0.000415877	0	0.000598279	0.000555761	0	0	0	0
		uncultured_Microgenomates_group_bacterium			0.000459348	0.000415877	0	0.000598279	0.000555761	0	0	0	0
	uncultured_Microgenomates_group_bacterium				0.000459348	0.000415877	0	0.000598279	0.000555761	0	0	0	0
Gracilibacteria					0.000459348	0.000415877	0	0.000598279	0.000555761	0	0	0	0
				uncultured_bacterium	0	0	0	0	0	0	0	0	9.14662e-05
			uncultured_bacterium		0	0	0	0	0	0	0	0	9.14662e-05
		uncultured_bacterium			0	0	0	0	0	0	0	0	9.14662e-05
	uncultured_bacterium				0	0	0	0	0	0	0	0	9.14662e-05
Latescibacteria					0	0	0	0	0	0	0	0	9.14662e-05
				uncultured_bacterium	0	0	0	0	0	0	0.000506889	0.000508482	0
			uncultured_bacterium		0	0	0	0	0	0	0.000506889	0.000508482	0
		uncultured_bacterium			0	0	0	0	0	0	0.000506889	0.000508482	0
	Candidatus_Beckwithbacteria				0	0	0	0	0	0	0.000506889	0.000508482	0
				uncultured_bacterium	0.000137804	9.24172e-05	0	0.00285333	0.00194516	4.58211e-05	0.00055297	0.000369805	0
			uncultured_bacterium		0.000137804	9.24172e-05	0	0.00285333	0.00194516	4.58211e-05	0.00055297	0.000369805	0
		uncultured_bacterium			0.000137804	9.24172e-05	0	0.00285333	0.00194516	4.58211e-05	0.00055297	0.000369805	0
				uncultured_organism	9.18695e-05	0.000138626	0	0.0006443	0.000509448	0	0.000230404	0.000184903	0
			uncultured_organism		9.18695e-05	0.000138626	0	0.0006443	0.000509448	0	0.000230404	0.000184903	0
		uncultured_organism			9.18695e-05	0.000138626	0	0.0006443	0.000509448	0	0.000230404	0.000184903	0
	Candidatus_Pacebacteria				0.000229674	0.000231043	0	0.00349763	0.00245461	4.58211e-05	0.000783374	0.000554708	0
Microgenomates					0.000229674	0.000231043	0	0.00349763	0.00245461	4.58211e-05	0.00129026	0.00106319	0
				uncultured_bacterium	0	9.24172e-05	0.000137944	0	0.0010189	0.00082478	0	9.24513e-05	0.000365865
			0319-6A21		0	9.24172e-05	0.000137944	0	0.0010189	0.00082478	0	9.24513e-05	0.000365865
				Nitrospira	0	0	0	0	0.000602075	0.00142045	0	0	9.14662e-05
			Nitrospiraceae		0	0	0	0	0.000602075	0.00142045	0	0	9.14662e-05
				Candidatus_Methylomirabilis	0	0.000184834	0	0	0	0	0	0	0
			Nitrospirales_Incertae_Sedis		0	0.000184834	0	0	0	0	0	0	0
		Nitrospirales			0	0.000277252	0.000137944	0	0.00162097	0.00224523	0	9.24513e-05	0.000457331
	Nitrospira				0	0.000277252	0.000137944	0	0.00162097	0.00224523	0	9.24513e-05	0.000457331
Nitrospirae					0	0.000277252	0.000137944	0	0.00162097	0.00224523	0	9.24513e-05	0.000457331
				Other	0.00831419	0.00864101	0.000229906	0.000736343	0.00148203	9.16422e-05	0.00142851	0.00231128	0.000182932
			Other		0.00831419	0.00864101	0.000229906	0.000736343	0.00148203	9.16422e-05	0.00142851	0.00231128	0.000182932
		Other			0.00831419	0.00864101	0.000229906	0.000736343	0.00148203	9.16422e-05	0.00142851	0.00231128	0.000182932
	Other				0.00831419	0.00864101	0.000229906	0.000736343	0.00148203	9.16422e-05	0.00142851	0.00231128	0.000182932
Other					0.00831419	0.00864101	0.000229906	0.000736343	0.00148203	9.16422e-05	0.00142851	0.00231128	0.000182932
				Candidatus_Sonnebornia_yantaiensis	0	0	0	0	0	0.000366569	0	0	0
			Candidatus_Sonnebornia_yantaiensis		0	0	0	0	0	0.000366569	0	0	0
		Candidatus_Sonnebornia_yantaiensis			0	0	0	0	0	0.000366569	0	0	0
	Candidatus_Sonnebornia_yantaiensis				0	0	0	0	0	0.000366569	0	0	0
Parcubacteria					0	0	0	0	0	0.000366569	0	0	0
				SM1A02	0	0	0.000183925	0	0.000185254	0.000916422	0	4.62257e-05	0.00114333
				uncultured	0	0	0	0	0	0.000274927	0	0	0
			Phycisphaeraceae		0	0	0.000183925	0	0.000185254	0.00119135	0	4.62257e-05	0.00114333
				uncultured_bacterium	0	0	9.19625e-05	0	0	0.000183284	0	0	0.000182932
			SBYZ-984		0	0	9.19625e-05	0	0	0.000183284	0	0	0.000182932
		Phycisphaerales			0	0	0.000275887	0	0.000185254	0.00137463	0	4.62257e-05	0.00132626
	Phycisphaerae				0	0	0.000275887	0	0.000185254	0.00137463	0	4.62257e-05	0.00132626
				uncultured_bacterium	0	0	0	0	0	4.58211e-05	0	0	0
			uncultured_bacterium		0	0	0	0	0	4.58211e-05	0	0	0
		uncultured_bacterium			0	0	0	0	0	4.58211e-05	0	0	0
	Pla3_lineage				0	0	0	0	0	4.58211e-05	0	0	0
				Isosphaera	0	0.000277252	9.19625e-05	0	0.000231567	0.000595674	0	9.24513e-05	0.000274399
				Singulisphaera	0	0	0	0.000138064	0	0	0	0	0.000137199
				uncultured	0	0	0	0	4.63134e-05	0.000504032	0	0	0.00073173
			Planctomycetaceae		0	0.000277252	9.19625e-05	0.000138064	0.000277881	0.00109971	0	9.24513e-05	0.00114333
		Planctomycetales			0	0.000277252	9.19625e-05	0.000138064	0.000277881	0.00109971	0	9.24513e-05	0.00114333
	Planctomycetacia				0	0.000277252	9.19625e-05	0.000138064	0.000277881	0.00109971	0	9.24513e-05	0.00114333
				uncultured_bacterium	0.0166284	0.00817892	0.000183925	0.0352064	0.00703964	0.000320748	0.0220727	0.00938381	0
			uncultured_bacterium		0.0166284	0.00817892	0.000183925	0.0352064	0.00703964	0.000320748	0.0220727	0.00938381	0
		uncultured_bacterium			0.0166284	0.00817892	0.000183925	0.0352064	0.00703964	0.000320748	0.0220727	0.00938381	0
				uncultured_Planctomycetaceae_bacterium	0.000918695	0.000415877	4.59812e-05	0.00358967	0.00129678	4.58211e-05	0.00147459	0.000600934	0
			uncultured_Planctomycetaceae_bacterium		0.000918695	0.000415877	4.59812e-05	0.00358967	0.00129678	4.58211e-05	0.00147459	0.000600934	0
		uncultured_Planctomycetaceae_bacterium			0.000918695	0.000415877	4.59812e-05	0.00358967	0.00129678	4.58211e-05	0.00147459	0.000600934	0
				uncultured_planctomycete	0.00895728	0.00397394	0	0.012932	0.00328825	0	0.023363	0.0111866	0
			uncultured_planctomycete		0.00895728	0.00397394	0	0.012932	0.00328825	0	0.023363	0.0111866	0
		uncultured_planctomycete			0.00895728	0.00397394	0	0.012932	0.00328825	0	0.023363	0.0111866	0
				unidentified	0.000826826	0.000600712	0	0.00317548	0.0013894	0	0.00179715	0.00106319	0
			unidentified		0.000826826	0.000600712	0	0.00317548	0.0013894	0	0.00179715	0.00106319	0
		unidentified			0.000826826	0.000600712	0	0.00317548	0.0013894	0	0.00179715	0.00106319	0
	vadinHA49				0.0273312	0.0131694	0.000229906	0.0549036	0.0130141	0.000366569	0.0487074	0.0222345	0
Planctomycetes					0.0273312	0.0134467	0.000597756	0.0550416	0.0134772	0.00288673	0.0487074	0.0223732	0.00246959
				uncultured	0	0	0	0	0	0	0	4.62257e-05	0
			Unknown_Family		0	0	0	0	0	0	0	4.62257e-05	0
		Alphaproteobacteria_Incertae_Sedis			0	0	0	0	0	0	0	4.62257e-05	0
				Asticcacaulis	9.18695e-05	0	0.000183925	0	9.26269e-05	9.16422e-05	0	0	0.00173786
				Brevundimonas	0	4.62086e-05	0.000275887	0	0.000416821	0.000641496	9.21617e-05	0.000277354	0.000960395
				Caulobacter	0	9.24172e-05	0.000459812	9.20429e-05	0.000277881	0.00100806	0	0.000184903	0.00132626
				Phenylobacterium	0	0	0	0	9.26269e-05	9.16422e-05	0	0	9.14662e-05
				uncultured	0	0.000231043	0.00101159	0.000230107	0.000602075	0.00183284	9.21617e-05	0.000554708	0.00251532
				unidentified	0	0	9.19625e-05	0	0.00013894	0.000366569	0	0	9.14662e-05
			Caulobacteraceae		9.18695e-05	0.000369669	0.00202317	0.00032215	0.00162097	0.00403226	0.000184323	0.00101696	0.00672277
				Hirschia	0	0	0	0	0	0	0	0	0.000182932
				Woodsholea	0	0	0	0	0.000416821	9.16422e-05	0	0	0
			Hyphomonadaceae		0	0	0	0	0.000416821	9.16422e-05	0	0	0.000182932
		Caulobacterales			9.18695e-05	0.000369669	0.00202317	0.00032215	0.00203779	0.0041239	0.000184323	0.00101696	0.0069057
				unidentified	0	0	0	0	0	0.000137463	0	0	0
			alphaI_cluster		0	0	0	0	0	0.000137463	0	0	0
				Methylocella	0	4.62086e-05	0	0	0	0	0	0	0
				uncultured	0	0.000138626	0	0	0.000185254	0.000183284	0	0	0.000182932
			Beijerinckiaceae		0	0.000184834	0	0	0.000185254	0.000183284	0	0	0.000182932
				Bradyrhizobium	0	0	0.000229906	0	4.63134e-05	4.58211e-05	0	4.62257e-05	9.14662e-05
				Nitrobacter	0.000229674	0.000600712	0.0379345	0.00147269	0.0595128	0.110658	0.00129026	0.00281977	0.113464
				uncultured	0	0	0	0	0.000416821	0.000733138	0	0	0.000685997
			Bradyrhizobiaceae		0.000229674	0.000600712	0.0381644	0.00147269	0.0599759	0.111437	0.00129026	0.00286599	0.114241
				Ochrobactrum	0.00128617	0.0142785	0.0574765	0.0057987	0.0540478	0.127429	0.00368647	0.0320806	0.139486
			Brucellaceae		0.00128617	0.0142785	0.0574765	0.0057987	0.0540478	0.127429	0.00368647	0.0320806	0.139486
				unidentified	0	0	0	0	0.000185254	0.000183284	0	0	0
			DUNssu044		0	0	0	0	0.000185254	0.000183284	0	0	0
				Ancalomicrobium	0	0	4.59812e-05	0	4.63134e-05	0	0	0	0
				Devosia	0	0	0	0	9.26269e-05	4.58211e-05	0	0	0.00123479
				Hyphomicrobium	0	0	9.19625e-05	0.00151871	0.0129215	0.0266221	9.21617e-05	0.000369805	0.00150919
				Pedomicrobium	0	0	0	0	0.000416821	0.000183284	0	0	0.000137199
				Pelagibacterium	0	0	0	0	0	0	0	0	9.14662e-05
				Rhodomicrobium	0	0	0	0	9.26269e-05	0.000137463	0	0	0
				Rhodoplanes	0	0	0	0	0	0	0	0	0.000503064
				uncultured	0	0	0	0	0.000185254	9.16422e-05	0	0	9.14662e-05
			Hyphomicrobiaceae		0	0	0.000137944	0.00151871	0.0137551	0.0270803	9.21617e-05	0.000369805	0.00356718
				uncultured_bacterium	0	0	0	0	0	4.58211e-05	0	0	0
			JG34-KF-361		0	0	0	0	0	4.58211e-05	0	0	0
				unidentified	0	0	0	0	4.63134e-05	0.000274927	0	0	0
			KF-JG30-B3		0	0	0	0	4.63134e-05	0.000274927	0	0	0
				Methylobacterium	0	0.000184834	0.000873644	0	0.00120415	0.00210777	0	0.000508482	0.00347572
				uncultured	0	0	0	0	4.63134e-05	4.58211e-05	0	0	0.000137199
			Methylobacteriaceae		0	0.000184834	0.000873644	0	0.00125046	0.00215359	0	0.000508482	0.00361292
				Methylocystis	9.18695e-05	0.000184834	0.00036785	0	9.26269e-05	0.000137463	0	0	0.000182932
				Methylosinus	0	0	0	0	0	0	0	0	0.000411598
				Pleomorphomonas	0	0	0	0	9.26269e-05	0	0	0	0
			Methylocystaceae		9.18695e-05	0.000184834	0.00036785	0	0.000185254	0.000137463	0	0	0.00059453
				uncultured_bacterium	0	0	0	0	0	0.000137463	0	0	9.14662e-05
			MNG7		0	0	0	0	0	0.000137463	0	0	9.14662e-05
				Mesorhizobium	0	0.000693129	0.00252897	0.000276129	0.00226936	0.00591092	9.21617e-05	0.00110942	0.00480198
				Phyllobacterium	0	0	0.000137944	9.20429e-05	0.000370508	0.000183284	0	9.24513e-05	0.000320132
			Phyllobacteriaceae		0	0.000693129	0.00266691	0.000368172	0.00263987	0.00609421	9.21617e-05	0.00120187	0.00512211
				Kaistia	0	0	0	0	0	0	0	0	0.000503064
				Rhizobium	0	9.24172e-05	0.000229906	0.0006443	0.000787329	0.00119135	0.000184323	0.000369805	0.00278972
			Rhizobiaceae		0	9.24172e-05	0.000229906	0.0006443	0.000787329	0.00119135	0.000184323	0.000369805	0.00329278
				Agaricicola	0	0	0	0	9.26269e-05	0	0.000184323	0	0.000182932
				Bauldia	0	0	0	0	0	0	0	0	9.14662e-05
				Nordella	0	0	0	0	0.000648388	0.000687317	0	0	0
				Rhizomicrobium	0.000505282	0.000600712	0	0.00179484	0.00143572	0.000274927	0.000921617	0.0019877	0.000548797
			Rhizobiales_Incertae_Sedis		0.000505282	0.000600712	0	0.00179484	0.00217673	0.000962243	0.00110594	0.0019877	0.000823196
				uncultured	0	0	0	0	0	0	0	0	0.000137199
			Rhodobiaceae		0	0	0	0	0	0	0	0	0.000137199
				Roseiarcus	0	0	0	0	0	0	0	0	0.000365865
			Roseiarcaceae		0	0	0	0	0	0	0	0	0.000365865
				uncultured_forest_soil_bacterium	0	0	0	0	0	0	0	0	9.14662e-05
				unidentified	0	0	0	0	0	0.000137463	0	0	0
			uncultured		0	0	0	0	0	0.000137463	0	0	9.14662e-05
				unidentified	0	0	0	0	4.63134e-05	0.000229106	9.21617e-05	0	0.000548797
			unidentified		0	0	0	0	4.63134e-05	0.000229106	9.21617e-05	0	0.000548797
				Aquabacter	0	0	0	0	0	0	0	0	0.000137199
				Labrys	0	0	0	0	9.26269e-05	9.16422e-05	0	0	0
				Pseudolabrys	0	0	0	0	0	0	0	0	9.14662e-05
				Starkeya	0	0	0	0.000414193	0	0	0	0	9.14662e-05
				uncultured	0	0	0	0	9.26269e-05	0.000183284	0	0	0.00155493
				Variibacter	0	9.24172e-05	0.000183925	0	0.000416821	0.000274927	9.21617e-05	0.000231128	0.00146346
			Xanthobacteraceae		0	9.24172e-05	0.000183925	0.000414193	0.000602075	0.000549853	9.21617e-05	0.000231128	0.00333852
		Rhizobiales			0.002113	0.0169123	0.100101	0.0120116	0.135884	0.278363	0.00663564	0.0396154	0.275496
				Aurantimonas_3	0	0	0	0	9.26269e-05	0.000137463	0	0	0
			Aurantimonadaceae		0	0	0	0	9.26269e-05	0.000137463	0	0	0
				Ochrobactrum_4	0	0	0	0	0	0.000137463	0	0	0
				Ochrobactrum_6	0	0	0	0	9.26269e-05	0	0	0.000138677	0
			Brucellaceae		0	0	0	0	9.26269e-05	0.000137463	0	0.000138677	0
				Devosia-Prosthecomicrobium	0	0.000138626	0	0	4.63134e-05	0.00041239	0	0	0.000274399
			Hyphomicrobiaceae		0	0.000138626	0	0	4.63134e-05	0.00041239	0	0	0.000274399
				unidentified	0	0	0	0	0	4.58211e-05	0	0	9.14662e-05
			Phyllobacteriaceae		0	0	0	0	0	4.58211e-05	0	0	9.14662e-05
				Rhizobium-Agrobacterium	0	0	0	0	4.63134e-05	0	0	0	0.000274399
				Sinorhizobium-Ensifer	0	0	0	0	0	0.000274927	0	0	0
			Rhizobiaceae		0	0	0	0	4.63134e-05	0.000274927	0	0	0.000274399
				unidentified	0	0	0	0	0	0	0	0	0.000685997
			unidentified		0	0	0	0	0	0	0	0	0.000685997
		Rhizobiales_1			0	0.000138626	0	0	0.000277881	0.00100806	0	0.000138677	0.00132626
				Beijerinckia	0	0	0	0.000138064	9.26269e-05	4.58211e-05	0	0	9.14662e-05
				Uncultured_3	0	0	0	0	0	0	0	0.000138677	0.000182932
			Beijerinckiaceae		0	0	0	0.000138064	9.26269e-05	4.58211e-05	0	0.000138677	0.000274399
				Bosea	0	0	0.00036785	0	0.000555761	0.000366569	0	0.000138677	0.00109759
			Bradyrhizobiaceae		0	0	0.00036785	0	0.000555761	0.000366569	0	0.000138677	0.00109759
				Methylobacterium	0.000183739	0.000785546	0.00234504	0.000736343	0.00263987	0.00554435	0.000322566	0.00152545	0.00471051
			Methylobacteriaceae		0.000183739	0.000785546	0.00234504	0.000736343	0.00263987	0.00554435	0.000322566	0.00152545	0.00471051
		Rhizobiales_2			0.000183739	0.000785546	0.00271289	0.000874407	0.00328825	0.00595674	0.000322566	0.0018028	0.0060825
				Paracoccus	0	0	0	0.00032215	9.26269e-05	0.000137463	0	0	0
				uncultured	0	0	4.59812e-05	0	0.000277881	0.000458211	0	0	0.000365865
			Rhodobacteraceae		0	0	4.59812e-05	0.00032215	0.000370508	0.000595674	0	0	0.000365865
				Rubrimonas	0	0	0	0	0.00013894	0	0	0	0
			Rhodobacteraceae_1		0	0	0	0	0.00013894	0	0	0	0
		Rhodobacterales			0	0	4.59812e-05	0.00032215	0.000509448	0.000595674	0	0	0.000365865
				Acidiphilium	0	0	0.000137944	0	0.000185254	0	0	0	0.00073173
				Acidisphaera	0	0	0	0.000138064	0	0	9.21617e-05	0	0
				Acidocella	0	4.62086e-05	4.59812e-05	0	9.26269e-05	0.000504032	0	0	0.000548797
				Roseomonas	0	0	0	0	0	4.58211e-05	0	0	0.000137199
				Rubritepida	0	0	0	0	0	0	0	0	9.14662e-05
				uncultured	0	0	9.19625e-05	0.000230107	4.63134e-05	0	0	0	9.14662e-05
			Acetobacteraceae		0	4.62086e-05	0.000275887	0.000368172	0.000324194	0.000549853	9.21617e-05	0	0.00160066
				unidentified	0	0	0	0	0	9.16422e-05	0	0	0
			CCU22		0	0	0	0	0	9.16422e-05	0	0	0
				uncultured_alpha_proteobacterium	0	0	0.000183925	0	0	0	0	0	0
				uncultured_bacterium	0	0	0	0	0.000694702	0.00105389	0	0.000184903	0.000548797
				uncultured_forest_soil_bacterium	0	4.62086e-05	9.19625e-05	0	0	0.000320748	0	0.000138677	0.000274399
				unidentified	0	0	0	0	0	0.000229106	0	0	0
			DA111		0	4.62086e-05	0.000275887	0	0.000694702	0.00160374	0	0.00032358	0.000823196
				uncultured_bacterium	0	0	0	0	9.26269e-05	0.00041239	0	0	0
				unidentified	0	0	0	0	0.00013894	0	0	0	0
			I-10		0	0	0	0	0.000231567	0.00041239	0	0	0
				unidentified	0	0	0	0	0	0.000137463	0	0	9.14662e-05
			JG37-AG-20		0	0	0	0	0	0.000137463	0	0	9.14662e-05
				uncultured_bacterium	0	0	0	0	0	9.16422e-05	0	0	0
			KCM-B-15		0	0	0	0	0	9.16422e-05	0	0	0
				uncultured_bacterium	0	0	0	0	4.63134e-05	4.58211e-05	0	0	0
			MNC12		0	0	0	0	4.63134e-05	4.58211e-05	0	0	0
				Defluviicoccus	0	0	0	0	9.26269e-05	9.16422e-05	0	0	0
				Dongia	0	0	0	0	0	0	0	9.24513e-05	0
				Elstera	0	0	0	0	0	0	0	0	9.14662e-05
				Nitrospirillum	0	0.000693129	0.0707651	9.20429e-05	0	0	0	0	0
				Pelagibius	0	0	0	0	0	4.58211e-05	0	0	0
				Skermanella	0	0	4.59812e-05	0	4.63134e-05	0.000504032	0	9.24513e-05	0.00073173
				Tagaea	0	0	0	0	0	9.16422e-05	0	0	0
				uncultured	0.00293983	0.00438982	0	0.00147269	0.00157466	0.00132881	0.000921617	0.000462257	4.57331e-05
			Rhodospirillaceae		0.00293983	0.00508294	0.0708111	0.00156473	0.0017136	0.00206195	0.000921617	0.000647159	0.000868929
				Candidatus_Alysiosphaera	0	0	0	0	0.000185254	4.58211e-05	0	0	0.000137199
				Reyranella	0	0	9.19625e-05	0	0.000416821	0.000366569	0	0	0.00219519
			Rhodospirillales_Incertae_Sedis		0	0	9.19625e-05	0	0.000602075	0.00041239	0	0	0.00233239
		Rhodospirillales			0.00293983	0.00517536	0.0714548	0.0019329	0.00361245	0.00540689	0.00101378	0.000970739	0.00571664
				Thalassospira	0	0	0	0	0	0.000137463	0	0	0.000137199
			Rhodospirillaceae		0	0	0	0	0	0.000137463	0	0	0.000137199
		Rhodospirillales_1			0	0	0	0	0	0.000137463	0	0	0.000137199
				Azospirillum_1	0	0	0.000229906	0	0.000185254	0.000320748	0	0	0.000182932
			Rhodospirillaceae_2		0	0	0.000229906	0	0.000185254	0.000320748	0	0	0.000182932
		Rhodospirillales_2			0	0	0.000229906	0	0.000185254	0.000320748	0	0	0.000182932
				Wolbachia	0	0	4.59812e-05	0	9.26269e-05	0.000137463	0	0	0.000228666
			Anaplasmataceae		0	0	4.59812e-05	0	9.26269e-05	0.000137463	0	0	0.000228666
				uncultured	0	0	0	0	0	0.000137463	0	0	0
			Holosporaceae		0	0	0	0	0	0.000137463	0	0	0
				Mitochondria	0	0	0	0	0	0	0	0	9.14662e-05
			Mitochondria		0	0	0	0	0	0	0	0	9.14662e-05
				Candidatus_Odyssella	0	0	0	0	0	0	0	0	9.14662e-05
				uncultured	0.000551217	0.00097038	0.000137944	0	0	0	0.000138242	0.000184903	0
			Rickettsiales_Incertae_Sedis		0.000551217	0.00097038	0.000137944	0	0	0	0.000138242	0.000184903	9.14662e-05
				Reticulomyxa_filosa	0	0	0	0	0	0.000137463	0	0	0
			uncultured		0	0	0	0	0	0.000137463	0	0	0
		Rickettsiales			0.000551217	0.00097038	0.000183925	0	9.26269e-05	0.00041239	0.000138242	0.000184903	0.000411598
				unidentified	0	0	0	0	0.000185254	0.000137463	0	0	0.000411598
			Ellin6055		0	0	0	0	0.000185254	0.000137463	0	0	0.000411598
				Altererythrobacter	0	0	0.000275887	0	9.26269e-05	0.000595674	0	0.000184903	0.00365865
				uncultured	0	0	0	0	0.00013894	9.16422e-05	0	0	0.000228666
			Erythrobacteraceae		0	0	0.000275887	0	0.000231567	0.000687317	0	0.000184903	0.00388731
Proteobacteria	Alphaproteobacteria	Sphingomonadales	Sphingomonadaceae	Novosphingobium	0	0.000184834	0.000137944	0	0.000324194	0.000366569	0	0.000138677	0.000823196
				Rhizorhapis	0	0	0	0	0	0.000366569	0	0	0
				Sphingobium	0	0	0	0	0.000463134	0.000229106	0	0	0.000411598
				Sphingomonas	0	0.00032346	0.00234504	0.000552257	0.00305669	0.00719391	9.21617e-05	0.00115564	0.00471051
				Sphingopyxis	0	0	0	0	0.00013894	0.000183284	0	0	0
				uncultured	0	4.62086e-05	0	0	9.26269e-05	0.000183284	0	0	0.000274399
			Sphingomonadaceae		0	0.000554503	0.00248299	0.000552257	0.00407558	0.00852273	9.21617e-05	0.00129432	0.0062197
		Sphingomonadales			0	0.000554503	0.00275887	0.000552257	0.0044924	0.00934751	9.21617e-05	0.00147922	0.0105186
	Alphaproteobacteria				0.00587965	0.0249064	0.179511	0.0160155	0.15038	0.305673	0.00838671	0.0452549	0.307144
				unidentified	0	0	0	0	0	9.16422e-05	0	0	0
			unidentified		0	0	0	0	0	9.16422e-05	0	0	0
		B1-7BS			0	0	0	0	0	9.16422e-05	0	0	0
				Achromobacter	0	0.000739337	0.00252897	0.00032215	0.00407558	0.00921004	0.000276485	0.00189525	0.00768316
				MWH-UniP1_aquatic_group	0	0	0	0	0	9.16422e-05	0	0	0
				uncultured	0	0	0.000183925	0	0	0	0	0	0
			Alcaligenaceae		0	0.000739337	0.00271289	0.00032215	0.00407558	0.00930169	0.000276485	0.00189525	0.00768316
				Burkholderia-Paraburkholderia	0.00169959	0.0136777	0.701398	0.0139905	0.0782234	0.289681	0.000138242	0.000138677	0.321275
				Cupriavidus	0	0.000231043	0.000551775	0.000138064	0.000463134	0.00210777	0.000138242	0.000693385	0.00201226
				Pandoraea	0	0	0.000137944	0	0	0	0	0	0
				Ralstonia	0	0	4.59812e-05	0	0	0	0	0	9.14662e-05
			Burkholderiaceae		0.00169959	0.0139088	0.702134	0.0141286	0.0786866	0.291789	0.000276485	0.000832062	0.323379
				Pandoraea	0	0	0	0	4.63134e-05	0	0	0	0
			Burkholderiaceae_1		0	0	0	0	4.63134e-05	0	0	0	0
				Acidovorax	0	4.62086e-05	0.000137944	0	0	0.000274927	0	4.62257e-05	0.000548797
				Aquabacterium	0	0	9.19625e-05	0	0.00013894	0.000274927	0	0.000138677	0.000320132
				Azohydromonas_2	0	0	0	0	0	0.000229106	0	0	0
				Candidatus_Symbiobacter	0	0	0	0	4.63134e-05	0.000137463	0	4.62257e-05	0.000457331
				Comamonas	0	4.62086e-05	0.000137944	0	0.000185254	0.000504032	0.000138242	0.000184903	0.00059453
				Delftia	0.000459348	0.00221801	0.00469009	0.00138064	0.027927	0.0597966	0.00460808	0.0772893	0.0563889
				Hydrogenophaga	0	0	0	0	0	0.000137463	0	0	0
				Pelomonas	0	0.000369669	0.000459812	0.000138064	0.00106521	0.00247434	0.000138242	0.000508482	0.00219519
				Polaromonas	0	0	0	0	0	0	9.21617e-05	4.62257e-05	0
				Ramlibacter	0	0	0	0	0	4.58211e-05	0	0	0
				uncultured	0	0.000600712	0	0	0.000277881	0.000504032	0	9.24513e-05	9.14662e-05
				unidentified	0	0	4.59812e-05	0	0.000231567	0.000733138	0	4.62257e-05	0.00278972
			Comamonadaceae		0.000459348	0.00328081	0.00556373	0.00151871	0.0298722	0.0651118	0.00497673	0.0783987	0.0633861
				Candidatus_Profftella	0	0	0	0	0	0	0	0	9.14662e-05
				Herbaspirillum	0	0	0	0	0	0.000137463	0	0	0.000137199
				Janthinobacterium_1	0	0	0	0	4.63134e-05	0.000183284	0	0	0
				Oxalobacter	0.000918695	0.00101659	0	0.00105849	0.000416821	0	0.000599051	0.000924513	0
				Uncultured_a	0	0	0	0	0	4.58211e-05	0	0	4.57331e-05
				unidentified	0	0	0	0	0	0.000229106	0	0	0
			Oxalobacteraceae		0.000918695	0.00101659	0	0.00105849	0.000463134	0.000595674	0.000599051	0.000924513	0.000274399
		Burkholderiales			0.00307763	0.0189455	0.71041	0.0170279	0.113144	0.366798	0.00612875	0.0820506	0.394722
				uncultured_bacterium	0	0	0.000137944	0	0	4.58211e-05	0	0	0
			uncultured_bacterium		0	0	0.000137944	0	0	4.58211e-05	0	0	0
				uncultured_marine_bacterium	0	0	0	0	4.63134e-05	4.58211e-05	0	0	0
			uncultured_marine_bacterium		0	0	0	0	4.63134e-05	4.58211e-05	0	0	0
		Hot_Creek_32			0	0	0.000137944	0	4.63134e-05	9.16422e-05	0	0	0
				Methylobacillus	0	0	0	0	0	0.000366569	0	0	0.000320132
				OM43_clade	0	0	0	0	0	9.16422e-05	0	0	0
				uncultured	0	4.62086e-05	0	0	0	0.000137463	0	0	0
			Methylophilaceae		0	4.62086e-05	0	0	0	0.000595674	0	0	0.000320132
		Methylophilales			0	4.62086e-05	0	0	0	0.000595674	0	0	0.000320132
				uncultured	0	0	0	9.20429e-05	0	0	0	0	0
			Neisseriaceae		0	0	0	9.20429e-05	0	0	0	0	0
		Neisseriales			0	0	0	9.20429e-05	0	0	0	0	0
				Sideroxydans	0	0	0	0	0	0.000229106	0	0	0
				unidentified	0	0	0	0	0	4.58211e-05	0	0	9.14662e-05
			Gallionellaceae		0	0	0	0	0	0.000274927	0	0	9.14662e-05
				Nitrosospira	0	0	0	0	0.000277881	0.00114553	0	0	0
				uncultured	0	9.24172e-05	4.59812e-05	0	0.00134309	0.00247434	0	0	0.000228666
			Nitrosomonadaceae		0	9.24172e-05	4.59812e-05	0	0.00162097	0.00361987	0	0	0.000228666
		Nitrosomonadales			0	9.24172e-05	4.59812e-05	0	0.00162097	0.00389479	0	0	0.000320132
				uncultured_bacterium	0	0	0	0	0	0	0	0	0.000137199
			uncultured_bacterium		0	0	0	0	0	0	0	0	0.000137199
		oca12			0	0	0	0	0	0	0	0	0.000137199
				12up	0	0	0	0	0	0.000137463	0	0	0
				Dechloromonas	0	0	0	0	0	0.000229106	0	0	9.14662e-05
				Propionivibrio	0.00101056	0.000462086	0	0.00115054	0.000277881	0	0.0011981	0.00120187	0
				Thauera	0	0	0	0	4.63134e-05	0	0	4.62257e-05	0
				uncultured	0.00266422	0.0021718	0.000137944	0.000920429	0.00115784	0.00041239	0.00382471	0.00369805	0.00160066
				Zoogloea	0	0	0	0	0	9.16422e-05	0	9.24513e-05	0.000182932
			Rhodocyclaceae		0.00367478	0.00263389	0.000137944	0.00207097	0.00148203	0.000870601	0.00502281	0.0050386	0.00187506
				Methyloversatilis	0	0	0	0	0	4.58211e-05	0	4.62257e-05	0
			Rhodocyclaceae_1		0	0	0	0	0	4.58211e-05	0	4.62257e-05	0
				Azoarcus_1	0	0	0	0	0	9.16422e-05	0	0	0.000137199
				Zoogloea	0	0	0	0	0	0.000320748	0	9.24513e-05	0.000365865
			Rhodocyclaceae_2		0	0	0	0	0	0.00041239	0	9.24513e-05	0.000503064
				Azospira	0	0	4.59812e-05	0	0	9.16422e-05	0	0	0.00073173
			Rhodocyclaceae_3		0	0	4.59812e-05	0	0	9.16422e-05	0	0	0.00073173
		Rhodocyclales			0.00367478	0.00263389	0.000183925	0.00207097	0.00148203	0.00142045	0.00502281	0.00517728	0.00310985
				unidentified	0	0	0	0	4.63134e-05	0	0	0	0
			unidentified		0	0	0	0	4.63134e-05	0	0	0	0
		SC-I-84			0	0	0	0	4.63134e-05	0	0	0	0
				uncultured_bacterium	0	0	0	0	9.26269e-05	0.000595674	0	0	0.000137199
			uncultured_bacterium		0	0	0	0	9.26269e-05	0.000595674	0	0	0.000137199
				uncultured_Burkholderiales_bacterium	0	0	0	0	0.000231567	0.000137463	0	0	0
			uncultured_Burkholderiales_bacterium		0	0	0	0	0.000231567	0.000137463	0	0	0
		TRA3-20			0	0	0	0	0.000324194	0.000733138	0	0	0.000137199
	Betaproteobacteria				0.00675241	0.021718	0.710778	0.0191909	0.116664	0.373625	0.0111516	0.0872278	0.398747
				Peredibacter	0	0	0	0	9.26269e-05	9.16422e-05	0	0	0
				uncultured	9.18695e-05	0.000138626	0	0	0	0	0	0	0
			Bacteriovoracaceae		9.18695e-05	0.000138626	0	0	9.26269e-05	9.16422e-05	0	0	0
				Bdellovibrio	0	0	0	0	0	0.00041239	0	0	0
			Bdellovibrionaceae		0	0	0	0	0	0.00041239	0	0	0
		Bdellovibrionales			9.18695e-05	0.000138626	0	0	9.26269e-05	0.000504032	0	0	0
				uncultured	0.000137804	0	0	0	0	0	0.000276485	4.62257e-05	0
				uncultured_bacterium	0	4.62086e-05	0	0	0	0	0	0	0
			Desulfarculaceae		0.000137804	4.62086e-05	0	0	0	0	0.000276485	4.62257e-05	0
		Desulfarculales			0.000137804	4.62086e-05	0	0	0	0	0.000276485	4.62257e-05	0
				Desulfovibrio	0.0175471	0.0182062	0.000229906	0.0225965	0.0104205	0.000274927	0.0188471	0.0132205	9.14662e-05
				Gut_cluster_3	0.000137804	0	0	0.000368172	0	0	0	0	0
				uncultured	0.000551217	0.000831755	0	0.000552257	0.000416821	0	0.000737293	0.00032358	0
			Desulfovibrionaceae		0.0182361	0.0190379	0.000229906	0.023517	0.0108373	0.000274927	0.0195844	0.0135441	9.14662e-05
		Desulfovibrionales			0.0182361	0.0190379	0.000229906	0.023517	0.0108373	0.000274927	0.0195844	0.0135441	9.14662e-05
				H16	0	0	0.000183925	0	0.00134309	0.00183284	0	0	0.000182932
			Desulfurellaceae		0	0	0.000183925	0	0.00134309	0.00183284	0	0	0.000182932
		Desulfurellales			0	0	0.000183925	0	0.00134309	0.00183284	0	0	0.000182932
				uncultured_Myxococcales_bacterium	0	0	0	0	0	0.000183284	0	0	0
			27F-1492R		0	0	0	0	0	0.000183284	0	0	0
				Anaeromyxobacter	0	9.24172e-05	4.59812e-05	0	0.00013894	0.000549853	0	0	0.000503064
				Archangium	0	0	0	0	0	0	0	0	9.14662e-05
			Archangiaceae		0	9.24172e-05	4.59812e-05	0	0.00013894	0.000549853	0	0	0.00059453
				uncultured_bacterium	0	0	0	0	4.63134e-05	0.000183284	0	0	0.000182932
				unidentified	0	0	0	0	0	0.000229106	0	0	0.00132626
			BIrii41		0	0	0	0	4.63134e-05	0.00041239	0	0	0.00150919
				Hyalangium	0	0	0	0	0	0	0	0	9.14662e-05
			Cystobacteraceae		0	0	0	0	0	0	0	0	9.14662e-05
				Haliangium	0	4.62086e-05	0	0	0.000185254	0.00119135	0	4.62257e-05	0.000685997
			Haliangiaceae		0	4.62086e-05	0	0	0.000185254	0.00119135	0	4.62257e-05	0.000685997
				nocystis	0	0	0	0	0	0.000137463	0	0	0
			nocystaceae		0	0	0	0	0	0.000137463	0	0	0
				uncultured_bacterium	0	0	0	0	0	0.000137463	0	0	0
			P3OB-42		0	0	0	0	0	0.000137463	0	0	0
				Phaselicystis	0	9.24172e-05	0	0	0	9.16422e-05	0	0	0.000182932
			Phaselicystidaceae		0	9.24172e-05	0	0	0	9.16422e-05	0	0	0.000182932
				Sorangium	0	0	0	0	0	0	0	0.000184903	0.000868929
				unidentified	0	0	0	0	0	0	0	0	0.00201226
			Polyangiaceae		0	0	0	0	0	0	0	0.000184903	0.00288119
				uncultured_bacterium	0	0	0	0	9.26269e-05	9.16422e-05	0	0	0
				unidentified	0	0	0	0	4.63134e-05	0	0	9.24513e-05	9.14662e-05
			uncultured		0	0	0	0	0.00013894	9.16422e-05	0	9.24513e-05	9.14662e-05
		Myxococcales			0	0.000231043	4.59812e-05	0	0.000509448	0.00279509	0	0.00032358	0.00603677
				uncultured_bacterium	0	0	0	0	0.000185254	0	0	0	0
			uncultured_bacterium		0	0	0	0	0.000185254	0	0	0	0
		NB1-j			0	0	0	0	0.000185254	0	0	0	0
				uncultured_bacterium	0	0	0	0	0	0	0	0	9.14662e-05
			0319-6G20		0	0	0	0	0	0	0	0	9.14662e-05
				uncultured_delta_proteobacterium	0	0	0	0.00032215	0.000370508	0	0	0	0
			Oligoflexaceae		0	0	0	0.00032215	0.000370508	0	0	0	0
		Oligoflexales			0	0	0	0.00032215	0.000370508	0	0	0	9.14662e-05
				Zootermopsis nevadensis	0	0	0	0.000276129	0.00013894	0	9.21617e-05	0	0
			Termite_cluster_IV		0	0	0	0.000276129	0.00013894	0	9.21617e-05	0	0
		Rs-K70			0	0	0	0.000276129	0.00013894	0	9.21617e-05	0	0
				uncultured_bacterium	0.000734956	0.000831755	0	0.00188688	0.00194516	4.58211e-05	0.00276485	0.00268109	0
			uncultured_bacterium		0.000734956	0.000831755	0	0.00188688	0.00194516	4.58211e-05	0.00276485	0.00268109	0
				uncultured_delta_proteobacterium	0	0	0	0.00032215	0.000185254	0	0.000138242	0.000416031	0
			uncultured_delta_proteobacterium		0	0	0	0.00032215	0.000185254	0	0.000138242	0.000416031	0
				unidentified	0.000367478	0.000231043	0	0	0	0	0	0	0
			unidentified		0.000367478	0.000231043	0	0	0	0	0	0	0
		Rs-K70_termite_group			0.00110243	0.0010628	0	0.00220903	0.00213042	4.58211e-05	0.00290309	0.00309712	0
				uncultured_delta_proteobacterium	0.00114837	0.00272631	0	0.00653505	0.00259355	0	0.000691212	0.00120187	0
			uncultured_delta_proteobacterium		0.00114837	0.00272631	0	0.00653505	0.00259355	0	0.000691212	0.00120187	0
		SAR324_clade			0.00114837	0.00272631	0	0.00653505	0.00259355	0	0.000691212	0.00120187	0
				Syntrophus	0.000137804	0	0	0.000138064	9.26269e-05	0	0.000138242	9.24513e-05	0
				uncultured	0	0	0	0	4.63134e-05	0	0	0	0
			Syntrophaceae		0.000137804	0	0	0.000138064	0.00013894	0	0.000138242	9.24513e-05	0
		Syntrophobacterales			0.000137804	0	0	0.000138064	0.00013894	0	0.000138242	9.24513e-05	0
	Deltaproteobacteria				0.0208544	0.0232429	0.000459812	0.0329974	0.0183401	0.00545271	0.0236855	0.0183054	0.00640263
				Arcobacter	0.00372072	0.00619195	9.19625e-05	0.00197892	0.00226936	0	0.00345606	0.00314335	0
				Sulfurospirillum	0.0135967	0.0144633	0.000137944	0.00184086	0.00115784	0	0.00290309	0.00314335	0
			Campylobacteraceae		0.0173174	0.0206552	0.000229906	0.00381978	0.0034272	0	0.00635915	0.00628669	0
		Campylobacterales			0.0173174	0.0206552	0.000229906	0.00381978	0.0034272	0	0.00635915	0.00628669	0
	Epsilonproteobacteria				0.0173174	0.0206552	0.000229906	0.00381978	0.0034272	0	0.00635915	0.00628669	0
				uncultured_bacterium	0	0.000138626	0.000413831	0	0.00013894	0.0015121	0	9.24513e-05	0.00059453
			uncultured_bacterium		0	0.000138626	0.000413831	0	0.00013894	0.0015121	0	9.24513e-05	0.00059453
		aaa34a10			0	0.000138626	0.000413831	0	0.00013894	0.0015121	0	9.24513e-05	0.00059453
				Pseudoalteromonas	0	0	0	0	9.26269e-05	0.000274927	0	0	0
			Pseudoalteromonadaceae		0	0	0	0	9.26269e-05	0.000274927	0	0	0
		Alteromonadales			0	0	0	0	9.26269e-05	0.000274927	0	0	0
				Enterobacter	0	0	0	0	0.000231567	0.000458211	0.000599051	0.0019877	0.00173786
				Escherichia-Shigella	0	0	0.000137944	0	0.00013894	0.000366569	0	9.24513e-05	0.00073173
				Klebsiella	0	0	0	0	0	4.58211e-05	0	0	0
				Pantoea	0	0	0	0	0	0	0	0	0.000137199
				Serratia	0	0	0.000137944	0	0.000277881	0	0	9.24513e-05	0.000228666
			Enterobacteriaceae		0	0	0.000275887	0	0.000648388	0.000870601	0.000599051	0.00217261	0.00283545
		Enterobacteriales			0	0	0.000275887	0	0.000648388	0.000870601	0.000599051	0.00217261	0.00283545
				uncultured_bacterium	0	0	4.59812e-05	0	0	0	0	0	0
			uncultured_bacterium		0	0	4.59812e-05	0	0	0	0	0	0
		HTA4			0	0	4.59812e-05	0	0	0	0	0	0
				Aquicella	0	0	0	0.00197892	0.000741015	0.000366569	0.000276485	0.000231128	0.000182932
				Coxiella	0	0	0	9.20429e-05	0	0	0	0	0
				uncultured	0	0	0	0	0	0	9.21617e-05	0.000138677	0
			Coxiellaceae		0	0	0	0.00207097	0.000741015	0.000366569	0.000368647	0.000369805	0.000182932
				Legionella	0	0	0	0	0	9.16422e-05	0	0.000369805	0.000182932
			Legionellaceae		0	0	0	0	0	9.16422e-05	0	0.000369805	0.000182932
		Legionellales			0	0	0	0.00207097	0.000741015	0.000458211	0.000368647	0.000739611	0.000365865
				Salinicola	0	9.24172e-05	0	0	0	0.000137463	0	0	0.000411598
			Halomonadaceae		0	9.24172e-05	0	0	0	0.000137463	0	0	0.000411598
				Pseudohongiella	0	0	0	0	4.63134e-05	0.000137463	0	0	0
			Oceanospirillaceae		0	0	0	0	4.63134e-05	0.000137463	0	0	0
		Oceanospirillales			0	9.24172e-05	0	0	4.63134e-05	0.000274927	0	0	0.000411598
				Acinetobacter	0	9.24172e-05	0.000275887	0	0.014774	0.0034824	0.000184323	0.000600934	0.00228666
				Psychrobacter	0	0	0.000137944	0	9.26269e-05	0.00041239	0	4.62257e-05	0.000320132
			Moraxellaceae		0	9.24172e-05	0.000413831	0	0.0148666	0.00389479	0.000184323	0.000647159	0.00260679
				Pseudomonas	0	9.24172e-05	0.00101159	0	0.0013894	0.00219941	0	0.000508482	0.00242385
			Pseudomonadaceae		0	9.24172e-05	0.00101159	0	0.0013894	0.00219941	0	0.000508482	0.00242385
		Pseudomonadales			0	0.000184834	0.00142542	0	0.016256	0.00609421	0.000184323	0.00115564	0.00503064
				Vibrio	0	0.000924172	0.00400037	9.20429e-05	0.00421452	0.0138838	0	0.00263486	0.0118906
			Vibrionaceae		0	0.000924172	0.00400037	9.20429e-05	0.00421452	0.0138838	0	0.00263486	0.0118906
		Vibrionales			0	0.000924172	0.00400037	9.20429e-05	0.00421452	0.0138838	0	0.00263486	0.0118906
				uncultured_bacterium	0	0	0	0	0	0	0	0	0.000228666
			uncultured_bacterium		0	0	0	0	0	0	0	0	0.000228666
		X35			0	0	0	0	0	0	0	0	0.000228666
				Coxiella_endosymbiont_of_Ornithodoros_marocanus	0	0	0	0	0.00013894	0	0	0	0
			JTB255_marine_benthic_group		0	0	0	0	0.00013894	0	0	0	0
				uncultured_bacterium	0	9.24172e-05	4.59812e-05	0.000138064	0.00185254	0.00160374	0	9.24513e-05	0.00224092
				uncultured_gamma_proteobacterium	0	0	0	0	0.000231567	0.000229106	0	0	9.14662e-05
				uncultured_soil_bacterium	0	0	0	0	0	0	0	0	9.14662e-05
			uncultured		0	9.24172e-05	4.59812e-05	0.000138064	0.00208411	0.00183284	0	9.24513e-05	0.00242385
				Arenimonas	0	0	0	0	0.00013894	0	0	0	0
				Arenimonas_2	0	0	0	0	0	4.58211e-05	0	0	0
				Dokdonella	0	0	0	9.20429e-05	0	0	0	0	0
				Dyella_2	0	0	0	0.00243914	0.000463134	0	0	0.000138677	9.14662e-05
				Luteibacter	0	0	0	0	0	0	0	0	4.57331e-05
				Luteimonas	0	0	0	0	0	0.000183284	0	0	0.000274399
				Lysobacter	0	0.000231043	0	0	0.000370508	0.000320748	0	9.24513e-05	0
				Lysobacter_2	0	0	9.19625e-05	0	0.000185254	0.000183284	0	0	0
				Mizugakiibacter	0	4.62086e-05	0	0	4.63134e-05	0.000229106	0	0	0
				Rhodanobacter	0	0	9.19625e-05	0	0.00013894	0.000183284	0	0.000184903	0.000274399
				Stenotrophomonas	9.18695e-05	0.000924172	0.00409233	0.000414193	0.00555761	0.0122801	0.000322566	0.00300467	0.00695143
				uncultured	0	0	9.19625e-05	0	0.00013894	0	0	0	0
				unidentified	9.18695e-05	0	4.59812e-05	0.000828386	0.000416821	0.000229106	9.21617e-05	0	0
			Xanthomonadaceae		0.000183739	0.00120142	0.0044142	0.00377376	0.00745647	0.0136547	0.000414727	0.0034207	0.00763743
				Acidibacter	0	0.000138626	0.000597756	0	0.000231567	0.00109971	0.000368647	0.00129432	0.00182932
				Steroidobacter	0	0	0	0	0.000324194	0.000320748	0	0	0
				uncultured	0	0	0	0	0.000833642	0.000916422	0	0	0
			Xanthomonadales_Incertae_Sedis		0	0.000138626	0.000597756	0	0.0013894	0.00233688	0.000368647	0.00129432	0.00182932
		Xanthomonadales			0.000183739	0.00143247	0.00505794	0.00391182	0.0110689	0.0178244	0.000783374	0.00480747	0.0118906
	Gammaproteobacteria				0.000183739	0.00277252	0.0112194	0.00607483	0.0332067	0.0411932	0.00193539	0.0116026	0.033248
				unidentified	0	4.62086e-05	9.19625e-05	0	0.00013894	0.000778959	0	0	0.000228666
			Succinivibrionaceae		0	4.62086e-05	9.19625e-05	0	0.00013894	0.000778959	0	0	0.000228666
		Aeromonadales			0	4.62086e-05	9.19625e-05	0	0.00013894	0.000778959	0	0	0.000228666
				Moritella	0	0	9.19625e-05	0	0.000185254	0.00041239	0	0	0.00626543
			Moritellaceae		0	0	9.19625e-05	0	0.000185254	0.00041239	0	0	0.00626543
		Alteromonadales_2			0	0	9.19625e-05	0	0.000185254	0.00041239	0	0	0.00626543
				Acinetobacter	0	0.00184834	0.00340261	0.000552257	0.000833642	0.000320748	0	4.62257e-05	0.000320132
				Alkanindiges	0	0	0	0	0	0	0	0	0.000228666
			Moraxellaceae		0	0.00184834	0.00340261	0.000552257	0.000833642	0.000320748	0	4.62257e-05	0.000548797
		Pseudomonadales			0	0.00184834	0.00340261	0.000552257	0.000833642	0.000320748	0	4.62257e-05	0.000548797
	Gammaproteobacteria_1				0	0.00189455	0.00358654	0.000552257	0.00115784	0.0015121	0	4.62257e-05	0.0070429
				Aquicella	0	0	0	0	0	0.000274927	0.000230404	9.24513e-05	0
			Coxiellaceae		0	0	0	0	0	0.000274927	0.000230404	9.24513e-05	0
		Legionellales			0	0	0	0	0	0.000274927	0.000230404	9.24513e-05	0
				Steroidobacter	0	0	0	0	0	0.000137463	0	0	0
			Sinobacteraceae		0	0	0	0	0	0.000137463	0	0	0
		Xanthomonadales			0	0	0	0	0	0.000137463	0	0	0
	Gammaproteobacteria_2				0	0	0	0	0	0.00041239	0.000230404	9.24513e-05	0
Proteobacteria					0.0509876	0.0951897	0.905784	0.0786507	0.323175	0.727868	0.0517488	0.168816	0.752584
				uncultured_bacterium	0	0	0	0.000138064	4.63134e-05	0	0.000184323	9.24513e-05	0
			uncultured_bacterium		0	0	0	0.000138064	4.63134e-05	0	0.000184323	9.24513e-05	0
		uncultured_bacterium			0	0	0	0.000138064	4.63134e-05	0	0.000184323	9.24513e-05	0
	uncultured_bacterium				0	0	0	0.000138064	4.63134e-05	0	0.000184323	9.24513e-05	0
RsaHf231					0	0	0	0.000138064	4.63134e-05	0	0.000184323	9.24513e-05	0
				uncultured_bacterium	0	0	0.000597756	0.000184086	0.000324194	0.00114553	0.00474633	0.00536218	0.00132626
			uncultured_bacterium		0	0	0.000597756	0.000184086	0.000324194	0.00114553	0.00474633	0.00536218	0.00132626
		uncultured_bacterium			0	0	0.000597756	0.000184086	0.000324194	0.00114553	0.00474633	0.00536218	0.00132626
	uncultured_bacterium				0	0	0.000597756	0.000184086	0.000324194	0.00114553	0.00474633	0.00536218	0.00132626
				uncultured_Candidatus_Saccharibacteria_bacterium	0.0010565	0.00138626	0	0	0	0	0.00350214	0.00346693	0
			uncultured_Candidatus_Saccharibacteria_bacterium		0.0010565	0.00138626	0	0	0	0	0.00350214	0.00346693	0
		uncultured_Candidatus_Saccharibacteria_bacterium			0.0010565	0.00138626	0	0	0	0	0.00350214	0.00346693	0
	uncultured_Candidatus_Saccharibacteria_bacterium				0.0010565	0.00138626	0	0	0	0	0.00350214	0.00346693	0
				uncultured_cyanobacterium	0	0	4.59812e-05	0	0	0	0	0	0.000182932
			uncultured_cyanobacterium		0	0	4.59812e-05	0	0	0	0	0	0.000182932
		uncultured_cyanobacterium			0	0	4.59812e-05	0	0	0	0	0	0.000182932
	uncultured_cyanobacterium				0	0	4.59812e-05	0	0	0	0	0	0.000182932
				uncultured_soil_bacterium	0	0	0	0	0	0	9.21617e-05	0.000138677	0
			uncultured_soil_bacterium		0	0	0	0	0	0	9.21617e-05	0.000138677	0
		uncultured_soil_bacterium			0	0	0	0	0	0	9.21617e-05	0.000138677	0
	uncultured_soil_bacterium				0	0	0	0	0	0	9.21617e-05	0.000138677	0
				unidentified	0	0	0	0	0	0	0	0.000184903	0
			unidentified		0	0	0	0	0	0	0	0.000184903	0
		unidentified			0	0	0	0	0	0	0	0.000184903	0
	unidentified				0	0	0	0	0	0	0	0.000184903	0
				Candidatus_Saccharimonas	0.00160772	0.00189455	0.000229906	0.00220903	0.00148203	0.000595674	0.00387079	0.00628669	0.000777463
			Unknown_Family		0.00160772	0.00189455	0.000229906	0.00220903	0.00148203	0.000595674	0.00387079	0.00628669	0.000777463
		Unknown_Order			0.00160772	0.00189455	0.000229906	0.00220903	0.00148203	0.000595674	0.00387079	0.00628669	0.000777463
	Unknown_Class				0.00160772	0.00189455	0.000229906	0.00220903	0.00148203	0.000595674	0.00387079	0.00628669	0.000777463
Saccharibacteria					0.00266422	0.00328081	0.000873644	0.00239312	0.00180622	0.0017412	0.0122114	0.0154394	0.00228666
				Rs-H88_termite_group	9.18695e-05	9.24172e-05	0	0.000230107	0.00013894	0	0.000184323	0.000369805	0
				uncultured	0	0	0	0	0	0	0	0	0.000182932
			Leptospiraceae		9.18695e-05	9.24172e-05	0	0.000230107	0.00013894	0	0.000184323	0.000369805	0.000182932
				Spirochaeta_2	0.000367478	0.000462086	0	0.00133462	0.000185254	0	0.00101378	0.00157167	9.14662e-05
				Termite_Treponema_cluster	0.00578778	0.00314218	0	0.00308344	0.000787329	0	0.00741901	0.00577821	0
				Treponema	0.0349104	0.022596	0.000505794	0.0586773	0.0112542	0.000137463	0.0606424	0.0391069	0
				Treponema_2	0.000597152	0.000415877	0.000229906	0	0	9.16422e-05	0	0	0.000137199
			Spirochaetaceae		0.0416628	0.0266161	0.0007357	0.0630954	0.0122268	0.000229106	0.0690752	0.0464568	0.000228666
		Spirochaetales			0.0417547	0.0267086	0.0007357	0.0633255	0.0123657	0.000229106	0.0692595	0.0468266	0.000411598
	Spirochaetes				0.0417547	0.0267086	0.0007357	0.0633255	0.0123657	0.000229106	0.0692595	0.0468266	0.000411598
Spirochaetae					0.0417547	0.0267086	0.0007357	0.0633255	0.0123657	0.000229106	0.0692595	0.0468266	0.000411598
				Treponema_Ia	0.000229674	0.00032346	0.000137944	0	0	0	0	4.62257e-05	4.57331e-05
			Spirochaetaceae_Treponema_I		0.000229674	0.00032346	0.000137944	0	0	0	0	4.62257e-05	4.57331e-05
		Spirochaetales			0.000229674	0.00032346	0.000137944	0	0	0	0	4.62257e-05	4.57331e-05
	Spirochaetes				0.000229674	0.00032346	0.000137944	0	0	0	0	4.62257e-05	4.57331e-05
Spirochaetes					0.000229674	0.00032346	0.000137944	0	0	0	0	4.62257e-05	4.57331e-05
				SR1_bacterium_canine_oral_taxon_382	0	0	0	0	0	0	0.00105986	0.00166412	0
			SR1_bacterium_canine_oral_taxon_382		0	0	0	0	0	0	0.00105986	0.00166412	0
		SR1_bacterium_canine_oral_taxon_382			0	0	0	0	0	0	0.00105986	0.00166412	0
	SR1_bacterium_canine_oral_taxon_382				0	0	0	0	0	0	0.00105986	0.00166412	0
SR1_					0	0	0	0	0	0	0.00105986	0.00166412	0
				Candidatus_Tammella	0.00500689	0.00402015	0	0.0057987	0.00226936	0	0.00322566	0.00175658	0
				uncultured	0.0333946	0.0255071	0.000275887	0.0370473	0.0120878	0.000137463	0.0274642	0.0175195	0
			Synergistaceae		0.0384015	0.0295273	0.000275887	0.042846	0.0143572	0.000137463	0.0306898	0.0192761	0
		Synergistales			0.0384015	0.0295273	0.000275887	0.042846	0.0143572	0.000137463	0.0306898	0.0192761	0
	Synergistia				0.0384015	0.0295273	0.000275887	0.042846	0.0143572	0.000137463	0.0306898	0.0192761	0
Synergistetes					0.0384015	0.0295273	0.000275887	0.042846	0.0143572	0.000137463	0.0306898	0.0192761	0
				Candidatus_Entotheonella	0	0	0	0	9.26269e-05	0.000778959	0	0	0
			Unknown_Family		0	0	0	0	9.26269e-05	0.000778959	0	0	0
		Unknown_Order			0	0	0	0	9.26269e-05	0.000778959	0	0	0
	Tectomicrobia_Incertae_Sedis				0	0	0	0	9.26269e-05	0.000778959	0	0	0
				uncultured_bacterium	0	0	0	0	0	9.16422e-05	0	0	0
			uncultured_bacterium		0	0	0	0	0	9.16422e-05	0	0	0
		uncultured_bacterium			0	0	0	0	0	9.16422e-05	0	0	0
	uncultured_bacterium				0	0	0	0	0	9.16422e-05	0	0	0
Tectomicrobia					0	0	0	0	9.26269e-05	0.000870601	0	0	0
				uncultured_bacterium	0	0	0	0.00248516	0.000972582	0.000183284	0.000645132	0.000832062	0.00073173
			uncultured_bacterium		0	0	0	0.00248516	0.000972582	0.000183284	0.000645132	0.000832062	0.00073173
				uncultured_Firmicutes_bacterium	0.000183739	0.000277252	0	0.000414193	0.000277881	0	0.000322566	0.00106319	0
			uncultured_Firmicutes_bacterium		0.000183739	0.000277252	0	0.000414193	0.000277881	0	0.000322566	0.00106319	0
				uncultured_rumen_bacterium	0.000734956	0.00189455	0	0	0	0	0.000691212	0.000924513	0
			uncultured_rumen_bacterium		0.000734956	0.00189455	0	0	0	0	0.000691212	0.000924513	0
				unidentified	0.000137804	0.00032346	0	0	4.63134e-05	0	0	0	0
			unidentified		0.000137804	0.00032346	0	0	4.63134e-05	0	0	0	0
		Mollicutes_RF9			0.0010565	0.00249526	0	0.00289935	0.00129678	0.000183284	0.00165891	0.00281977	0.00073173
				Mycoplasma	0	0	0	0	0	0	0	0	9.14662e-05
			Mycoplasmataceae		0	0	0	0	0	0	0	0	9.14662e-05
		Mycoplasmatales			0	0	0	0	0	0	0	0	9.14662e-05
	Mollicutes				0.0010565	0.00249526	0	0.00289935	0.00129678	0.000183284	0.00165891	0.00281977	0.000823196
Tenericutes					0.0010565	0.00249526	0	0.00289935	0.00129678	0.000183284	0.00165891	0.00281977	0.000823196
				uncultured_bacterium	0	0	0	0	0	0	0	0.00032358	0.000137199
			uncultured_bacterium		0	0	0	0	0	0	0	0.00032358	0.000137199
		uncultured_bacterium			0	0	0	0	0	0	0	0.00032358	0.000137199
	uncultured_bacterium				0	0	0	0	0	0	0	0.00032358	0.000137199
TM6_					0	0	0	0	0	0	0	0.00032358	0.000137199
				uncultured_bacterium	0	0	0	0	9.26269e-05	0.000458211	0	0.000184903	0.000365865
			uncultured_bacterium		0	0	0	0	9.26269e-05	0.000458211	0	0.000184903	0.000365865
		uncultured_bacterium			0	0	0	0	9.26269e-05	0.000458211	0	0.000184903	0.000365865
				unidentified	0	0	0	0	0	0	0	4.62257e-05	9.14662e-05
			unidentified		0	0	0	0	0	0	0	4.62257e-05	9.14662e-05
		unidentified			0	0	0	0	0	0	0	4.62257e-05	9.14662e-05
	OPB35_soil_group				0	0	0	0	9.26269e-05	0.000458211	0	0.000231128	0.000457331
				Opitutus	0	0	0	9.20429e-05	0	0	0	0	0
			Opitutaceae		0	0	0	9.20429e-05	0	0	0	0	0
		Opitutales			0	0	0	9.20429e-05	0	0	0	0	0
	Opitutae				0	0	0	9.20429e-05	0	0	0	0	0
				uncultured_bacterium	0	9.24172e-05	0	0	9.26269e-05	9.16422e-05	0	0	0
			uncultured_bacterium		0	9.24172e-05	0	0	9.26269e-05	9.16422e-05	0	0	0
		uncultured_bacterium			0	9.24172e-05	0	0	9.26269e-05	9.16422e-05	0	0	0
	S-BQ2-57_soil_group				0	9.24172e-05	0	0	9.26269e-05	9.16422e-05	0	0	0
				Chthoniobacter	0	0	0	0	0	0	0	0	0.000182932
			Chthoniobacteraceae		0	0	0	0	0	0	0	0	0.000182932
				Terrimicrobium	0	0	0	0	4.63134e-05	0	0	9.24513e-05	9.14662e-05
			Chthoniobacterales_Incertae_Sedis		0	0	0	0	4.63134e-05	0	0	9.24513e-05	9.14662e-05
				Candidatus_Xiphinematobacter	0	0	0	0.000138064	0	0	0	0	0
			Xiphinematobacteraceae		0	0	0	0.000138064	0	0	0	0	0
		Chthoniobacterales			0	0	0	0.000138064	4.63134e-05	0	0	9.24513e-05	0.000274399
	Spartobacteria				0	0	0	0.000138064	4.63134e-05	0	0	9.24513e-05	0.000274399
				Akkermansia	0	0	0.000275887	0	0.00013894	0.000687317	9.21617e-05	0.000184903	0.000503064
				Prosthecobacter	0	0	0	0	0	0.000274927	0	0	9.14662e-05
				Roseimicrobium	0	0	0	0	0	0	0	0	0.000228666
			Verrucomicrobiaceae		0	0	0.000275887	0	0.00013894	0.000962243	9.21617e-05	0.000184903	0.000823196
		Verrucomicrobiales			0	0	0.000275887	0	0.00013894	0.000962243	9.21617e-05	0.000184903	0.000823196
	Verrucomicrobiae				0	0	0.000275887	0	0.00013894	0.000962243	9.21617e-05	0.000184903	0.000823196
				uncultured_bacterium	0	0	0.000137944	0	0	9.16422e-05	0	4.62257e-05	0.000182932
			uncultured_bacterium		0	0	0.000137944	0	0	9.16422e-05	0	4.62257e-05	0.000182932
		uncultured_bacterium			0	0	0.000137944	0	0	9.16422e-05	0	4.62257e-05	0.000182932
				uncultured_rumen_bacterium	0	4.62086e-05	4.59812e-05	0	0	0.000137463	0	0	0
			uncultured_rumen_bacterium		0	4.62086e-05	4.59812e-05	0	0	0.000137463	0	0	0
		uncultured_rumen_bacterium			0	4.62086e-05	4.59812e-05	0	0	0.000137463	0	0	0
				uncultured_Verrucomicrobia_bacterium	0	0	0	0	0	0	0.000322566	0.000231128	0
			uncultured_Verrucomicrobia_bacterium		0	0	0	0	0	0	0.000322566	0.000231128	0
		uncultured_Verrucomicrobia_bacterium			0	0	0	0	0	0	0.000322566	0.000231128	0
	WCHB1-41				0	4.62086e-05	0.000183925	0	0	0.000229106	0.000322566	0.000277354	0.000182932
Verrucomicrobia					0	0.000138626	0.000459812	0.000230107	0.000370508	0.0017412	0.000414727	0.000785836	0.00173786
					1	1	1	1	1	1	1	1	1
