# Supplementary material for: Exploring the effect of plant substrates on bacterial community structure in termite fungus-combs
Source: PLoS One. 2020 May 1;15(5):e0232329. doi: 10.1371/journal.pone.0232329 (PMC7194444; doi:10.1371/journal.pone.0232329)
Supplement: S3 Table — (XLSX) [file pone.0232329.s003.xlsx]

## Sheet: S3 Table
S3 Table. Indicated functions of predominant bacteria in fungus-combs
Phylum	Family	Genus	Functions	Related References
Actinobacteria			Antibiotic-producing	[71]
Bacteroidetes			Cello-oligomer degradation	[53]
Bacteroidetes	Porphyromonadaceae		Carbohydrate metabolism; Organic acids producing	[54]
Bacteroidetes	Rikenellaceae		Carbohydrate metabolism; Organic acids producing	[55, 79]
Bacteroidetes	Rikenellaceae	Alistipes	Protein metabolism	[38, 50, 56]
Firmicutes	Lachnospiraceae		Cellulose degradation	[80]
Firmicutes	Peptostreptococcaceae		Lignin degradation	[82, 83]
Firmicutes	Peptostreptococcaceae	Peptoclostridium	Fiber degradation	[85, 86]
Firmicutes	Ruminococcaceae		Fiber degradation; Cellulose degradation	[80, 81]
Proteobacteria			Detoxification	[66-70]
Proteobacteria	Bradyrhizobiaceae		Nitrogen-fixing	[100]
Proteobacteria	Bradyrhizobiaceae	Nitrobacter	Nitrite-oxidization	[72, 73]
Proteobacteria	Brucellaceae	Ochrobactrum	Nitrogen-fixing; Lignin degradation	[74-77, 99]
Proteobacteria	Burkholderiaceae		Aromatics degradation	[25, 87-90]
Proteobacteria	Burkholderiaceae	Burkholderia-Paraburkholderia	Aromatics degradation	[78]
Proteobacteria	Comamonadaceae		Lignin degradation	[97]
Proteobacteria	Comamonadaceae	Delftia	Lignin degradation	[98]
Proteobacteria	Rhodospirillaceae		Salt tolerance	[93-95]
Proteobacteria	Rhodospirillaceae	Nitrospirillum	Nitrification	[96]
Spirochaetae	Spirochaetaceae	Treponema	Nitrogen-fixing	[59-64]
