# Supplementary material for: Exploring the effect of plant substrates on bacterial community structure in termite fungus-combs
Source: PLoS One. 2020 May 1;15(5):e0232329. doi: 10.1371/journal.pone.0232329 (PMC7194444; doi:10.1371/journal.pone.0232329)
Supplement: S4 Table — (XLSX) [file pone.0232329.s004.xlsx]

## Sheet: S4 Table
S4 Table. Selected bacterial lineages at different decomposition stages of different fungus-combs.
Group *	Phylum	Family	Genus
A	Bacteroidetes	Porphyromonadaceae		0.101	0.112	0.001	0.097	0.083	0.004	0.148	0.138	0
		Rikenellaceae		0.562	0.504	0.005	0.426	0.324	0.021	0.38	0.343	0
			Alistipes	0.442	0.381	0.004	0.404	0.311	0.02	0.347	0.3	0
			BCf9-17_termite_group	0.104	0.103	0	0.007	0.004	0	0.016	0.016	0
	Firmicutes	Ruminococcaceae		0.028	0.026	0.006	0.068	0.039	0.015	0.057	0.048	0.025
			uncultured	0.015	0.013	0	0.042	0.018	0.001	0.028	0.022	0.004
	Spirochaetae	Spirochaetaceae		0.042	0.027	0.001	0.063	0.012	0	0.069	0.046	0
			Treponema	0.035	0.023	0.001	0.059	0.011	0	0.061	0.039	0
B	Proteobacteria	Bradyrhizobiaceae		0	0.001	0.038	0.001	0.06	0.111	0.001	0.003	0.114
			Nitrobacter	0	0.001	0.038	0.001	0.06	0.111	0.001	0.003	0.113
		Brucellaceae		0.001	0.014	0.057	0.006	0.054	0.127	0.004	0.032	0.139
			Ochrobactrum	0.001	0.014	0.057	0.006	0.054	0.127	0.004	0.032	0.139
		Burkholderiaceae		0.002	0.014	0.702	0.014	0.079	0.292	0	0.001	0.323
			Burkholderia-Paraburkholderia	0.002	0.014	0.701	0.014	0.078	0.29	0	0	0.321
C	Bacteroidetes	Rikenellaceae		0.562	0.504	0.005	0.426	0.324	0.021	0.38	0.343	0
			Alistipes	0.442	0.381	0.004	0.404	0.311	0.02	0.347	0.3	0
			BCf9-17_termite_group	0.104	0.103	0	0.007	0.004	0	0.016	0.016	0
	Firmicutes	Lachnospiraceae		0.033	0.026	0.003	0.013	0.018	0.01	0.049	0.035	0.014
			Tyzzerella_3	0.021	0.014	0	0.008	0.011	0	0.035	0.023	0
		Ruminococcaceae		0.028	0.026	0.006	0.068	0.039	0.015	0.057	0.048	0.025
			uncultured	0.015	0.013	0	0.042	0.018	0.001	0.028	0.022	0.004
D	Firmicutes	Peptostreptococcaceae		0	0.005	0.011	0.001	0.012	0.032	0.001	0.006	0.033
			Peptoclostridium	0	0.005	0.011	0.001	0.012	0.031	0.001	0.006	0.032
	Proteobacteria	Bradyrhizobiaceae		0	0.001	0.038	0.001	0.06	0.111	0.001	0.003	0.114
			Nitrobacter	0	0.001	0.038	0.001	0.06	0.111	0.001	0.003	0.113
		Brucellaceae		0.001	0.014	0.057	0.006	0.054	0.127	0.004	0.032	0.139
			Ochrobactrum	0.001	0.014	0.057	0.006	0.054	0.127	0.004	0.032	0.139
		Burkholderiaceae		0.002	0.014	0.702	0.014	0.079	0.292	0	0.001	0.323
			Burkholderia-Paraburkholderia	0.002	0.014	0.701	0.014	0.078	0.29	0	0	0.321
		Comamonadaceae		0	0.003	0.006	0.002	0.03	0.065	0.005	0.078	0.063
			Delftia	0	0.002	0.005	0.001	0.028	0.06	0.005	0.077	0.056
		Rhodospirillaceae		0.003	0.005	0.071	0.002	0.002	0.002	0.001	0.001	0.001
			Nitrospirillum	0	0.001	0.071	0	0	0	0	0	0
* Group division is based on Fig.5, and the genra were dominant in corresponding families
