# Supplementary material for: Exploring the effect of plant substrates on bacterial community structure in termite fungus-combs
Source: PLoS One. 2020 May 1;15(5):e0232329. doi: 10.1371/journal.pone.0232329 (PMC7194444; doi:10.1371/journal.pone.0232329)
Supplement: S5 Table — (XLSX) [file pone.0232329.s005.xlsx]

## Sheet: S5 Table
S5 Table. NCBI accessions of samples
Samples code	Type of food	GPS coordinates	Location	NCBI accession no.
TL	Leaves	117.899490，25.534620	Forest	SAMN14001158
ML				SAMN14001159
BL				SAMN14001298
TB	Branches	117.899360，25.534610	Forest	SAMN14001301
MB				SAMN14001316
BB				SAMN14001317
TM	Mix food	117.899440，25.534690	Forest	SAMN14001318
MM				SAMN14001321
BM				SAMN14001323
