# Supplementary material for: Exploring the effect of plant substrates on bacterial community structure in termite fungus-combs
Source: PLoS One. 2020 May 1;15(5):e0232329. doi: 10.1371/journal.pone.0232329 (PMC7194444; doi:10.1371/journal.pone.0232329)
Supplement: S6 Table — (XLSX) [file pone.0232329.s006.xlsx]

## Sheet: S6 Table
S6 Table. Denoising stats of cluster
	Leaves			Branches			Mix
	T	M	B	T	M	B	T	M	B
Num of sequences before cluster	39376	37766	35288	40687	35143	37229	37157	35676	30636
Num of sequences after cluster	24382	31402	31197	25682	31290	34270	25023	30962	28254
Code	TL	ML	BL	TS	MS	BS	TM	MM	BM
